# Supplementary material for: Multi-biosensing hairband for emergency health assessment
Source: Nat Commun. 2025 Aug 5;16:7224. doi: 10.1038/s41467-025-62556-6 (PMC12325749; doi:10.1038/s41467-025-62556-6)
Supplement: Supplementary file 8 — Source Data [file 41467_2025_62556_MOESM8_ESM.xlsx]

## Sheet: Fig.2b
Shear rates (s)	Viscosity (Pa s)	Shear rates (s)	Viscosity (Pa s)	Shear rates (s)	Viscosity (Pa s)		Viscosity (Pa s)
0.01	0.897	0.00999	0.75561	0.01	6.4005	0.01	1276.5
0.0147	0.724	0.0147	0.59914	0.0147	9.6775	0.0147	1115.4
0.0215	0.575	0.0215	0.487	0.0215	10.812	0.0215	911.45
0.0316	0.455	0.0316	0.37953	0.0316	10.217	0.0316	728.59
0.0464	0.363	0.0464	0.29298	0.0464	9.1501	0.0464	567.4
0.0681	0.323	0.0681	0.24723	0.0681	7.5969	0.0681	426.89
0.1	0.284	0.0999	0.2333	0.1	6.3032	0.1	310.08
0.147	0.255	0.147	0.19994	0.147	4.5814	0.147	213.18
0.215	0.21915	0.215	0.17339	0.215	3.6376	0.215	144.25
0.316	0.20915	0.316	0.17105	0.316	2.9505	0.316	99.081
0.464	0.17831	0.464	0.14107	0.464	2.3436	0.464	67.251
0.681	0.14579	0.681	0.12225	0.681	1.8328	0.681	46.999
1	0.13204	1	0.10564	1	1.2731	1	33.079
1.47	0.11583	1.47	0.09231	1.47	0.97276	1.47	23.495
2.15	0.09505	2.15	0.08237	2.15	0.80807	2.15	17.148
3.16	0.08265	3.16	0.07401	3.16	0.70978	3.16	12.509
4.64	0.07389	4.64	0.06424	4.64	0.61282	4.64	9.4366
6.81	0.06002	6.81	0.0539	6.81	0.56169	6.81	7.8557
10	0.04459	10	0.04096	10	0.5268	10	6.0497
14.7	0.0345	14.7	0.03175	14.7	0.49465	14.7	4.9086
21.5	0.03087	21.5	0.0274	21.5	0.49191	21.5	3.9137
31.6	0.03078	31.6	0.0273	31.6	0.48089	31.6	3.3552
46.4	0.02737	46.4	0.02486	46.4	0.46843	46.4	2.8469
68.1	0.02238	68.1	0.01982	68.1	0.45089	68.1	2.5543
100	0.02088	100	0.01991	100	0.42809	100	2.3632

## Sheet: Fig.2c
CNT		PLA		SF		SCP
399.675	-30	399.675	0	399.675	0	399.675	100
400.157	-10.8365	400.157	21.0313	400.157	80.5897	400.157	112.526
400.639	-10.839	400.639	21.1815	400.639	80.6921	400.639	112.474
401.121	-10.8428	401.121	21.2817	401.121	80.7362	401.121	112.334
401.603	-10.8479	401.603	21.3726	401.603	80.7457	401.603	112.216
402.085	-10.8534	402.085	21.4871	402.085	80.7341	402.085	112.216
402.567	-10.8581	402.567	21.6353	402.567	80.7016	402.567	112.366
403.05	-10.8608	403.05	21.8014	403.05	80.6372	403.05	112.627
403.532	-10.8611	403.532	21.9545	403.532	80.5292	403.532	112.909
404.014	-10.859	404.014	22.0647	404.014	80.3774	404.014	113.124
404.496	-10.8559	404.496	22.1182	404.496	80.2007	404.496	113.219
404.978	-10.853	404.978	22.1222	404.978	80.0373	404.978	113.197
405.46	-10.8515	405.46	22.1036	405.46	79.934	405.46	113.113
405.942	-10.8519	405.942	22.0956	405.942	79.9267	405.942	113.039
406.424	-10.8536	406.424	22.1216	406.424	80.0206	406.424	113.026
406.906	-10.8558	406.906	22.183	406.906	80.1855	406.906	113.071
407.389	-10.858	407.389	22.2633	407.389	80.3726	407.389	113.127
407.871	-10.8599	407.871	22.3421	407.871	80.5389	407.871	113.139
408.353	-10.862	408.353	22.4103	408.353	80.6651	408.353	113.08
408.835	-10.8651	408.835	22.477	408.835	80.7639	408.835	113.007
409.317	-10.8697	409.317	22.5668	409.317	80.8594	409.317	112.966
409.799	-10.8761	409.799	22.7052	409.799	80.9572	409.799	112.953
410.281	-10.8836	410.281	22.9039	410.281	81.07	410.281	112.931
410.763	-10.891	410.763	23.1519	410.763	81.1968	410.763	113.071
411.245	-10.8969	411.245	23.4214	411.245	81.3093	411.245	113.186
411.728	-10.9005	411.728	23.6822	411.728	81.3705	411.728	113.276
412.21	-10.9014	412.21	23.9154	412.21	81.3529	412.21	113.257
412.692	-10.9	412.692	24.1186	412.692	81.2673	412.692	113.146
413.174	-10.897	413.174	24.3038	413.174	81.1339	413.174	113.007
413.656	-10.8933	413.656	24.4872	413.656	80.979	413.656	112.916
414.138	-10.8895	414.138	24.6796	414.138	80.8282	414.138	112.77
414.62	-10.8863	414.62	24.8803	414.62	80.7311	414.62	112.725
415.103	-10.884	415.103	25.0791	415.103	80.6984	415.103	112.756
415.585	-10.883	415.585	25.2643	415.585	80.7184	415.585	112.772
416.067	-10.8837	416.067	25.4294	416.067	80.7877	416.067	112.736
416.549	-10.8864	416.549	25.5783	416.549	80.9105	416.549	112.658
417.031	-10.8911	417.031	25.7264	417.031	81.0901	417.031	112.593
417.513	-10.8975	417.513	25.8982	417.513	81.312	417.513	112.585
417.995	-10.9051	417.995	26.1142	417.995	81.5601	417.995	112.723
418.477	-10.9133	418.477	26.3656	418.477	81.7795	418.477	112.932
418.959	-10.9218	418.959	26.6018	418.959	81.8654	418.959	113.243
419.442	-10.93	419.442	26.7622	419.442	81.7567	419.442	113.472
419.924	-10.938	419.924	26.825	419.924	81.5414	419.924	113.502
420.406	-10.9453	420.406	26.811	420.406	81.3157	420.406	113.384
420.888	-10.9517	420.888	26.7561	420.888	81.1445	420.888	113.225
421.37	-10.9565	421.37	26.6892	421.37	81.0378	421.37	113.091
421.852	-10.9591	421.852	26.6256	421.852	81.0139	421.852	112.928
422.334	-10.9593	422.334	26.5684	422.334	81.0231	422.334	112.812
422.816	-10.9573	422.816	26.5138	422.816	81.043	422.816	112.77
423.298	-10.9538	423.298	26.4568	423.298	81.025	423.298	112.72
423.781	-10.9498	423.781	26.398	423.781	80.9182	423.781	112.605
424.263	-10.9466	424.263	26.346	424.263	80.7819	424.263	112.504
424.745	-10.9449	424.745	26.3159	424.745	80.6305	424.745	112.447
425.227	-10.9449	425.227	26.3212	425.227	80.4827	425.227	112.451
425.709	-10.9465	425.709	26.3662	425.709	80.3695	425.709	112.518
426.191	-10.9495	426.191	26.4414	426.191	80.3469	426.191	112.65
426.673	-10.9536	426.673	26.5283	426.673	80.3676	426.673	112.789
427.155	-10.9589	427.155	26.6059	427.155	80.4127	427.155	112.883
427.637	-10.9653	427.637	26.6585	427.637	80.4634	427.637	112.914
428.12	-10.9728	428.12	26.6793	428.12	80.5038	428.12	112.893
428.602	-10.9807	428.602	26.6718	428.602	80.5191	428.602	112.849
429.084	-10.988	429.084	26.6468	429.084	80.5156	429.084	112.835
429.566	-10.9938	429.566	26.6174	429.566	80.4747	429.566	112.842
430.048	-10.9974	430.048	26.5944	430.048	80.4217	430.048	112.891
430.53	-10.9988	430.53	26.5822	430.53	80.3492	430.53	112.942
431.012	-10.9988	431.012	26.5796	431.012	80.2812	431.012	112.972
431.494	-10.9989	431.494	26.5827	431.494	80.2198	431.494	112.95
431.977	-11.0003	431.977	26.5884	431.977	80.1832	431.977	112.886
432.459	-11.0038	432.459	26.5963	432.459	80.1813	432.459	112.82
432.941	-11.0092	432.941	26.6071	432.941	80.2045	432.941	112.792
433.423	-11.0155	433.423	26.6206	433.423	80.2573	433.423	112.813
433.905	-11.0212	433.905	26.6338	433.905	80.3017	433.905	112.895
434.387	-11.0252	434.387	26.6403	434.387	80.3359	434.387	113.009
434.869	-11.0266	434.869	26.6331	434.869	80.3314	434.869	113.11
435.351	-11.0256	435.351	26.6077	435.351	80.279	435.351	113.17
435.834	-11.023	435.834	26.5651	435.834	80.1922	435.834	113.19
436.316	-11.0197	436.316	26.5129	436.316	80.0943	436.316	113.216
436.798	-11.0166	436.798	26.4621	436.798	79.9929	436.798	113.272
437.28	-11.0145	437.28	26.422	437.28	79.9084	437.28	113.23
437.762	-11.0136	437.762	26.396	437.762	79.8172	437.762	113.255
438.244	-11.0145	438.244	26.3818	438.244	79.7227	438.244	113.292
438.726	-11.0174	438.726	26.3738	438.726	79.6299	438.726	113.311
439.208	-11.0226	439.208	26.3682	439.208	79.5335	439.208	113.292
439.69	-11.03	439.69	26.3645	439.69	79.4422	439.69	113.243
440.173	-11.0392	440.173	26.3661	440.173	79.3602	440.173	113.182
440.655	-11.0491	440.655	26.3774	440.655	79.3074	440.655	113.146
441.137	-11.0581	441.137	26.4006	441.137	79.2957	441.137	113.146
441.619	-11.0649	441.619	26.4323	441.619	79.3223	441.619	113.197
442.101	-11.0685	442.101	26.4636	442.101	79.322	442.101	113.291
442.583	-11.0686	442.583	26.4841	442.583	79.3396	442.583	113.375
443.065	-11.0657	443.065	26.4878	443.065	79.3546	443.065	113.423
443.547	-11.0608	443.547	26.476	443.547	79.3668	443.547	113.441
444.029	-11.055	444.029	26.4571	444.029	79.3818	444.029	113.411
444.512	-11.0491	444.512	26.4419	444.512	79.4071	444.512	113.46
444.994	-11.0436	444.994	26.4379	444.994	79.4732	444.994	113.498
445.476	-11.0386	445.476	26.4467	445.476	79.5212	445.476	113.506
445.958	-11.0339	445.958	26.4639	445.958	79.561	445.958	113.531
446.44	-11.0298	446.44	26.4829	446.44	79.5653	446.44	113.527
446.922	-11.0265	446.922	26.4982	446.922	79.5278	446.922	113.485
447.404	-11.0245	447.404	26.5087	447.404	79.4635	447.404	113.419
447.886	-11.0241	447.886	26.5175	447.886	79.4	447.886	113.374
448.368	-11.0254	448.368	26.5285	448.368	79.353	448.368	113.326
448.851	-11.0283	448.851	26.5435	448.851	79.3622	448.851	113.37
449.333	-11.0322	449.333	26.5595	449.333	79.3874	449.333	113.522
449.815	-11.0368	449.815	26.5699	449.815	79.434	449.815	113.617
450.297	-11.0416	450.297	26.5679	450.297	79.5042	450.297	113.71
450.779	-11.0465	450.779	26.5494	450.779	79.5894	450.779	113.746
451.261	-11.0513	451.261	26.5167	451.261	79.6389	451.261	113.758
451.743	-11.0556	451.743	26.4783	451.743	79.6744	451.743	113.753
452.226	-11.059	452.226	26.4465	452.226	79.6925	452.226	113.765
452.708	-11.061	452.708	26.4311	452.708	79.6884	452.708	113.808
453.19	-11.0614	453.19	26.4342	453.19	79.6393	453.19	113.846
453.672	-11.0601	453.672	26.4488	453.672	79.5738	453.672	113.885
454.154	-11.0579	454.154	26.4638	454.154	79.4829	454.154	113.871
454.636	-11.0554	454.636	26.4692	454.636	79.3591	454.636	113.789
455.118	-11.0535	455.118	26.4602	455.118	79.2089	455.118	113.648
455.6	-11.0527	455.6	26.4381	455.6	79.0665	455.6	113.478
456.082	-11.053	456.082	26.4095	456.082	78.9393	456.082	113.322
456.565	-11.0542	456.565	26.3837	456.565	78.835	456.565	113.223
457.047	-11.056	457.047	26.3681	457.047	78.7451	457.047	113.165
457.529	-11.0583	457.529	26.3644	457.529	78.675	457.529	113.222
458.011	-11.0613	458.011	26.3682	458.011	78.6016	458.011	113.316
458.493	-11.0654	458.493	26.3731	458.493	78.5421	458.493	113.334
458.975	-11.0712	458.975	26.3752	458.975	78.4722	458.975	113.402
459.457	-11.0784	459.457	26.3755	459.457	78.3862	459.457	113.5
459.939	-11.0865	459.939	26.3767	459.939	78.3468	459.939	113.51
460.421	-11.0944	460.421	26.381	460.421	78.3173	460.421	113.615
460.904	-11.1007	460.904	26.3873	460.904	78.3057	460.904	113.727
461.386	-11.1047	461.386	26.392	461.386	78.3099	461.386	113.822
461.868	-11.1061	461.868	26.3907	461.868	78.3123	461.868	113.864
462.35	-11.1055	462.35	26.3814	462.35	78.3259	462.35	113.84
462.832	-11.1041	462.832	26.3662	462.832	78.3383	462.832	113.774
463.314	-11.1029	463.314	26.3514	463.314	78.3551	463.314	113.701
463.796	-11.1029	463.796	26.3438	463.796	78.4052	463.796	113.661
464.278	-11.1045	464.278	26.3478	464.278	78.4528	464.278	113.65
464.76	-11.1076	464.76	26.3628	464.76	78.4989	464.76	113.683
465.243	-11.1117	465.243	26.3838	465.243	78.5125	465.243	113.714
465.725	-11.1162	465.725	26.4033	465.725	78.5126	465.725	113.76
466.207	-11.1204	466.207	26.4153	466.207	78.4902	466.207	113.797
466.689	-11.1237	466.689	26.4175	466.689	78.4441	466.689	113.821
467.171	-11.1255	467.171	26.4127	467.171	78.407	467.171	113.812
467.653	-11.1256	467.653	26.4067	467.653	78.3928	467.653	113.82
468.135	-11.1237	468.135	26.4052	468.135	78.4061	468.135	113.857
468.617	-11.1202	468.617	26.41	468.617	78.4385	468.617	113.913
469.099	-11.1156	469.099	26.4187	469.099	78.4632	469.099	113.916
469.582	-11.111	469.582	26.4266	469.582	78.4845	469.582	113.934
470.064	-11.1073	470.064	26.4294	470.064	78.4814	470.064	113.906
470.546	-11.1052	470.546	26.426	470.546	78.4632	470.546	113.845
471.028	-11.1048	471.028	26.4193	471.028	78.4344	471.028	113.822
471.51	-11.1056	471.51	26.4149	471.51	78.4241	471.51	113.782
471.992	-11.1068	471.992	26.4183	471.992	78.3951	471.992	113.761
472.474	-11.1078	472.474	26.4309	472.474	78.3433	472.474	113.72
472.957	-11.1082	472.957	26.4489	472.957	78.316	472.957	113.704
473.439	-11.1084	473.439	26.4657	473.439	78.2906	473.439	113.717
473.921	-11.109	473.921	26.4766	473.921	78.2511	473.921	113.704
474.403	-11.1105	474.403	26.4803	474.403	78.2112	474.403	113.676
474.885	-11.1132	474.885	26.4792	474.885	78.1935	474.885	113.694
475.367	-11.1165	475.367	26.4766	475.367	78.208	475.367	113.737
475.849	-11.1195	475.849	26.475	475.849	78.1704	475.849	113.729
476.331	-11.1212	476.331	26.474	476.331	78.1825	476.331	113.817
476.813	-11.1209	476.813	26.4715	476.813	78.1663	476.813	113.925
477.296	-11.1187	477.296	26.4655	477.296	78.1281	477.296	114
477.778	-11.1154	477.778	26.4559	477.778	78.0544	477.778	114.073
478.26	-11.1121	478.26	26.4455	478.26	77.9881	478.26	114.103
478.742	-11.1096	478.742	26.4395	478.742	77.8855	478.742	114.089
479.224	-11.1082	479.224	26.4424	479.224	77.7974	479.224	114.074
479.706	-11.1074	479.706	26.4556	479.706	77.7277	479.706	114.083
480.188	-11.1064	480.188	26.4759	480.188	77.6552	480.188	114.102
480.67	-11.1044	480.67	26.4968	480.67	77.5931	480.67	114.131
481.152	-11.1009	481.152	26.5115	481.152	77.528	481.152	114.138
481.635	-11.0961	481.635	26.5157	481.635	77.4693	481.635	114.077
482.117	-11.0908	482.117	26.5096	482.117	77.408	482.117	114.016
482.599	-11.086	482.599	26.4978	482.599	77.3517	482.599	113.977
483.081	-11.0824	483.081	26.4868	483.081	77.3275	483.081	114.003
483.563	-11.0807	483.563	26.4811	483.563	77.3072	483.563	114.076
484.045	-11.0807	484.045	26.4807	484.045	77.2692	484.045	114.116
484.527	-11.0826	484.527	26.4812	484.527	77.2402	484.527	114.212
485.009	-11.086	485.009	26.4765	485.009	77.1679	485.009	114.302
485.491	-11.0908	485.491	26.463	485.491	77.0781	485.491	114.333
485.974	-11.0964	485.974	26.4421	485.974	76.9503	485.974	114.288
486.456	-11.1025	486.456	26.4198	486.456	76.874	486.456	114.293
486.938	-11.1083	486.938	26.4031	486.938	76.7932	486.938	114.264
487.42	-11.1129	487.42	26.3973	487.42	76.743	487.42	114.238
487.902	-11.1157	487.902	26.4027	487.902	76.7067	487.902	114.25
488.384	-11.1163	488.384	26.4155	488.384	76.6699	488.384	114.289
488.866	-11.1149	488.866	26.4292	488.866	76.6161	488.866	114.329
489.348	-11.112	489.348	26.4388	489.348	76.559	489.348	114.321
489.831	-11.1082	489.831	26.4425	489.831	76.4761	489.831	114.305
490.313	-11.104	490.313	26.4424	490.313	76.4068	490.313	114.296
490.795	-11.0996	490.795	26.4434	490.795	76.3566	490.795	114.313
491.277	-11.095	491.277	26.4494	491.277	76.3281	491.277	114.371
491.759	-11.0902	491.759	26.4609	491.759	76.294	491.759	114.392
492.241	-11.0857	492.241	26.4741	492.241	76.3071	492.241	114.448
492.723	-11.082	492.723	26.4826	492.723	76.284	492.723	114.501
493.205	-11.0801	493.205	26.4807	493.205	76.2636	493.205	114.468
493.688	-11.0806	493.688	26.4662	493.688	76.2046	493.688	114.457
494.17	-11.0836	494.17	26.4417	494.17	76.1486	494.17	114.425
494.652	-11.0886	494.652	26.412	494.652	76.0867	494.652	114.372
495.134	-11.0945	495.134	26.3825	495.134	76.0373	495.134	114.352
495.616	-11.0998	495.616	26.3563	495.616	75.9777	495.616	114.354
496.098	-11.1035	496.098	26.3341	496.098	75.8987	496.098	114.379
496.58	-11.1051	496.58	26.3142	496.58	75.8068	496.58	114.403
497.062	-11.1049	497.062	26.2954	497.062	75.7267	497.062	114.363
497.544	-11.1031	497.544	26.2776	497.544	75.6203	497.544	114.353
498.027	-11.1001	498.027	26.2625	498.027	75.5363	498.027	114.351
498.509	-11.0959	498.509	26.2526	498.509	75.4785	498.509	114.3
498.991	-11.0903	498.991	26.2497	498.991	75.4303	498.991	114.355
499.473	-11.083	499.473	26.2531	499.473	75.4179	499.473	114.449
499.955	-11.0743	499.955	26.2603	499.955	75.3802	499.955	114.449
500.437	-11.0652	500.437	26.2674	500.437	75.3591	500.437	114.472
500.919	-11.0573	500.919	26.2714	500.919	75.3096	500.919	114.466
501.401	-11.0522	501.401	26.271	501.401	75.2388	501.401	114.434
501.884	-11.0512	501.884	26.2675	501.884	75.1876	501.884	114.398
502.366	-11.0546	502.366	26.2631	502.366	75.1415	502.366	114.344
502.848	-11.0613	502.848	26.2592	502.848	75.1282	502.848	114.341
503.33	-11.0697	503.33	26.2551	503.33	75.1214	503.33	114.365
503.812	-11.0777	503.812	26.2483	503.812	75.1051	503.812	114.396
504.294	-11.084	504.294	26.2362	504.294	75.0718	504.294	114.422
504.776	-11.0879	504.776	26.2179	504.776	75.0131	504.776	114.424
505.258	-11.0897	505.258	26.1951	505.258	74.95	505.258	114.389
505.74	-11.0901	505.74	26.1716	505.74	74.8611	505.74	114.364
506.223	-11.0901	506.223	26.1517	506.223	74.7849	506.223	114.391
506.705	-11.09	506.705	26.1384	506.705	74.7503	506.705	114.403
507.187	-11.0901	507.187	26.1315	507.187	74.7368	507.187	114.462
507.669	-11.0899	507.669	26.1278	507.669	74.7312	507.669	114.529
508.151	-11.0892	508.151	26.1235	508.151	74.7211	508.151	114.591
508.633	-11.0879	508.633	26.1162	508.633	74.7022	508.633	114.628
509.115	-11.0861	509.115	26.1064	509.115	74.6767	509.115	114.633
509.597	-11.0841	509.597	26.0973	509.597	74.6437	509.597	114.643
510.079	-11.0823	510.079	26.0928	510.079	74.5862	510.079	114.629
510.562	-11.081	510.562	26.0955	510.562	74.5309	510.562	114.68
511.044	-11.0804	511.044	26.1051	511.044	74.4984	511.044	114.646
511.526	-11.0806	511.526	26.1192	511.526	74.4554	511.526	114.7
512.008	-11.0816	512.008	26.1341	512.008	74.4102	512.008	114.735
512.49	-11.0834	512.49	26.1472	512.49	74.367	512.49	114.725
512.972	-11.0861	512.972	26.1578	512.972	74.3285	512.972	114.685
513.454	-11.0893	513.454	26.1672	513.454	74.2912	513.454	114.683
513.936	-11.0925	513.936	26.1769	513.936	74.2717	513.936	114.689
514.418	-11.0952	514.418	26.1874	514.418	74.2723	514.418	114.713
514.901	-11.097	514.901	26.1972	514.901	74.2879	514.901	114.751
515.383	-11.0978	515.383	26.2034	515.383	74.3073	515.383	114.791
515.865	-11.0981	515.865	26.2033	515.865	74.3184	515.865	114.814
516.347	-11.0987	516.347	26.1968	516.347	74.3263	516.347	114.801
516.829	-11.1004	516.829	26.187	516.829	74.3159	516.829	114.769
517.311	-11.1036	517.311	26.18	517.311	74.2972	517.311	114.717
517.793	-11.108	517.793	26.1815	517.793	74.307	517.793	114.7
518.275	-11.1128	518.275	26.1945	518.275	74.2838	518.275	114.68
518.758	-11.117	518.758	26.2166	518.758	74.3112	518.758	114.719
519.24	-11.1197	519.24	26.2421	519.24	74.3333	519.24	114.746
519.722	-11.1205	519.722	26.2643	519.722	74.3433	519.722	114.761
520.204	-11.1199	520.204	26.279	520.204	74.3374	520.204	114.752
520.686	-11.1188	520.686	26.2858	520.686	74.319	520.686	114.72
521.168	-11.1181	521.168	26.2874	521.168	74.2957	521.168	114.679
521.65	-11.1185	521.65	26.2877	521.65	74.2743	521.65	114.644
522.132	-11.1201	522.132	26.2896	522.132	74.2575	522.132	114.631
522.615	-11.1226	522.615	26.2932	522.615	74.2359	522.615	114.636
523.097	-11.1254	523.097	26.2968	523.097	74.2185	523.097	114.655
523.579	-11.1278	523.579	26.2976	523.579	74.1919	523.579	114.705
524.061	-11.1297	524.061	26.2939	524.061	74.1349	524.061	114.729
524.543	-11.1312	524.543	26.2864	524.543	74.0564	524.543	114.726
525.025	-11.1327	525.025	26.2784	525.025	73.9907	525.025	114.734
525.507	-11.1343	525.507	26.2745	525.507	73.9327	525.507	114.734
525.989	-11.1363	525.989	26.2783	525.989	73.9156	525.989	114.765
526.471	-11.1383	526.471	26.2904	526.471	73.9256	526.471	114.806
526.954	-11.1401	526.954	26.308	526.954	73.9372	526.954	114.823
527.436	-11.1414	527.436	26.3273	527.436	73.9372	527.436	114.813
527.918	-11.1419	527.918	26.345	527.918	73.9452	527.918	114.808
528.4	-11.1416	528.4	26.3598	528.4	73.9526	528.4	114.781
528.882	-11.1407	528.882	26.3721	528.882	73.9594	528.882	114.753
529.364	-11.1395	529.364	26.3825	529.364	73.9686	529.364	114.736
529.846	-11.1384	529.846	26.391	529.846	73.9801	529.846	114.737
530.328	-11.1381	530.328	26.3958	530.328	73.9897	530.328	114.753
530.811	-11.1392	530.811	26.3946	530.811	73.9908	530.811	114.774
531.293	-11.1423	531.293	26.3855	531.293	73.9792	531.293	114.789
531.775	-11.1478	531.775	26.3685	531.775	73.9563	531.775	114.791
532.257	-11.1556	532.257	26.3466	532.257	73.9293	532.257	114.783
532.739	-11.1648	532.739	26.3245	532.739	73.9085	532.739	114.775
533.221	-11.1743	533.221	26.3072	533.221	73.9023	533.221	114.78
533.703	-11.1824	533.703	26.2977	533.703	73.913	533.703	114.805
534.185	-11.1878	534.185	26.2956	534.185	73.9344	534.185	114.846
534.668	-11.1899	534.668	26.298	534.668	73.9552	534.668	114.892
535.149	-11.1888	535.149	26.3009	535.149	73.9643	535.149	114.928
535.632	-11.1853	535.632	26.3017	535.632	73.9559	535.632	114.946
536.114	-11.1807	536.114	26.3001	536.114	73.9313	536.114	114.948
536.596	-11.1759	536.596	26.2985	536.596	73.8974	536.596	114.942
537.078	-11.1716	537.078	26.3001	537.078	73.8623	537.078	114.944
537.56	-11.1681	537.56	26.3069	537.56	73.8317	537.56	114.961
538.042	-11.1653	538.042	26.3179	538.042	73.8052	538.042	114.995
538.524	-11.1633	538.524	26.33	538.524	73.7787	538.524	115.037
539.006	-11.1623	539.006	26.3385	539.006	73.7581	539.006	115.066
539.489	-11.1627	539.489	26.3398	539.489	73.735	539.489	115.108
539.971	-11.1645	539.971	26.3329	539.971	73.7047	539.971	115.122
540.453	-11.1678	540.453	26.3194	540.453	73.6851	540.453	115.131
540.935	-11.1718	540.935	26.3031	540.935	73.6833	540.935	115.141
541.417	-11.1754	541.417	26.2877	541.417	73.6858	541.417	115.147
541.899	-11.1776	541.899	26.2753	541.899	73.7132	541.899	115.182
542.381	-11.1779	542.381	26.2661	542.381	73.7476	542.381	115.199
542.863	-11.1762	542.863	26.2587	542.863	73.7758	542.863	115.199
543.346	-11.1734	543.346	26.2517	543.346	73.7927	543.346	115.176
543.828	-11.1706	543.828	26.2449	543.828	73.7874	543.828	115.115
544.31	-11.1689	544.31	26.2389	544.31	73.7876	544.31	115.066
544.792	-11.1685	544.792	26.2353	544.792	73.7895	544.792	115.027
545.274	-11.1694	545.274	26.2346	545.274	73.8014	545.274	115.019
545.756	-11.1708	545.756	26.2357	545.756	73.8051	545.756	115.016
546.238	-11.172	546.238	26.2365	546.238	73.8145	546.238	115.023
546.72	-11.1728	546.72	26.2343	546.72	73.8136	546.72	115.041
547.202	-11.1735	547.202	26.228	547.202	73.8051	547.202	115.051
547.685	-11.1748	547.685	26.2185	547.685	73.7935	547.685	115.052
548.167	-11.1775	548.167	26.2082	548.167	73.7873	548.167	115.05
548.649	-11.1823	548.649	26.2	548.649	73.7975	548.649	115.052
549.131	-11.1893	549.131	26.1949	549.131	73.8162	549.131	115.061
549.613	-11.1981	549.613	26.1921	549.613	73.844	549.613	115.087
550.095	-11.208	550.095	26.1886	550.095	73.8711	550.095	115.119
550.577	-11.2182	550.577	26.1812	550.577	73.889	550.577	115.147
551.059	-11.2279	551.059	26.1684	551.059	73.8944	551.059	115.166
551.542	-11.2366	551.542	26.1511	551.542	73.8891	551.542	115.172
552.024	-11.2437	552.024	26.1325	552.024	73.8857	552.024	115.184
552.506	-11.2486	552.506	26.1165	552.506	73.8924	552.506	115.212
552.988	-11.251	552.988	26.1056	552.988	73.8942	552.988	115.231
553.47	-11.251	553.47	26.0997	553.47	73.903	553.47	115.248
553.952	-11.2488	553.952	26.0963	553.952	73.908	553.952	115.269
554.434	-11.2456	554.434	26.0917	554.434	73.9064	554.434	115.281
554.916	-11.2423	554.916	26.0832	554.916	73.8989	554.916	115.278
555.398	-11.2403	555.398	26.0705	555.398	73.8901	555.398	115.268
555.881	-11.24	555.881	26.0556	555.881	73.8875	555.881	115.26
556.363	-11.2415	556.363	26.0416	556.363	73.8999	556.363	115.256
556.845	-11.2439	556.845	26.0313	556.845	73.926	556.845	115.269
557.327	-11.246	557.327	26.0253	557.327	73.961	557.327	115.295
557.809	-11.2469	557.809	26.0221	557.809	73.9977	557.809	115.324
558.291	-11.2462	558.291	26.0193	558.291	74.0302	558.291	115.344
558.773	-11.2441	558.773	26.0148	558.773	74.0676	558.773	115.34
559.255	-11.2416	559.255	26.0083	559.255	74.0914	559.255	115.328
559.737	-11.2396	559.737	26.0011	559.737	74.1264	559.737	115.32
560.22	-11.2387	560.22	25.9954	560.22	74.1741	560.22	115.323
560.702	-11.2394	560.702	25.9926	560.702	74.2338	560.702	115.342
561.184	-11.2413	561.184	25.9925	561.184	74.302	561.184	115.38
561.666	-11.244	561.666	25.9932	561.666	74.3551	561.666	115.414
562.148	-11.2475	562.148	25.9925	562.148	74.3996	562.148	115.447
562.63	-11.2517	562.63	25.9893	562.63	74.4338	562.63	115.454
563.112	-11.257	563.112	25.9845	563.112	74.461	563.112	115.447
563.595	-11.2636	563.595	25.9803	563.595	74.4907	563.595	115.434
564.077	-11.2713	564.077	25.9795	564.077	74.5306	564.077	115.43
564.559	-11.2796	564.559	25.9831	564.559	74.5823	564.559	115.442
565.041	-11.2872	565.041	25.9899	565.041	74.6402	565.041	115.47
565.523	-11.293	565.523	25.9966	565.523	74.6943	565.523	115.503
566.005	-11.2961	566.005	25.9993	566.005	74.7356	566.005	115.531
566.487	-11.2962	566.487	25.9958	566.487	74.7615	566.487	115.546
566.969	-11.2939	566.969	25.9862	566.969	74.7771	566.969	115.546
567.451	-11.2903	567.451	25.9735	567.451	74.7929	567.451	115.543
567.933	-11.2868	567.933	25.9619	567.933	74.8204	567.933	115.547
568.416	-11.2846	568.416	25.9545	568.416	74.8505	568.416	115.54
568.898	-11.2845	568.898	25.9516	568.898	74.9132	568.898	115.575
569.38	-11.2868	569.38	25.9509	569.38	74.9869	569.38	115.602
569.862	-11.2911	569.862	25.9488	569.862	75.0542	569.862	115.634
570.344	-11.2968	570.344	25.9422	570.344	75.1126	570.344	115.651
570.826	-11.3032	570.826	25.9305	570.826	75.1637	570.826	115.643
571.308	-11.3093	571.308	25.9154	571.308	75.2087	571.308	115.624
571.79	-11.3145	571.79	25.9003	571.79	75.2522	571.79	115.605
572.273	-11.3183	572.273	25.8881	572.273	75.2966	572.273	115.597
572.755	-11.3206	572.755	25.88	572.755	75.3444	572.755	115.59
573.237	-11.3216	573.237	25.8748	573.237	75.3845	573.237	115.604
573.719	-11.3218	573.719	25.8704	573.719	75.4168	573.719	115.619
574.201	-11.322	574.201	25.8645	574.201	75.4409	574.201	115.631
574.683	-11.3226	574.683	25.8563	574.683	75.4602	574.683	115.638
575.165	-11.3237	575.165	25.8467	575.165	75.4809	575.165	115.646
575.647	-11.3254	575.647	25.8375	575.647	75.5087	575.647	115.66
576.13	-11.3271	576.13	25.8301	576.13	75.5454	576.13	115.682
576.612	-11.3285	576.612	25.8246	576.612	75.5884	576.612	115.708
577.094	-11.3292	577.094	25.8195	577.094	75.6322	577.094	115.729
577.576	-11.3291	577.576	25.8125	577.576	75.6727	577.576	115.735
578.058	-11.3283	578.058	25.8025	578.058	75.7095	578.058	115.723
578.54	-11.327	578.54	25.7899	578.54	75.7464	578.54	115.696
579.022	-11.3255	579.022	25.7766	579.022	75.7881	579.022	115.667
579.504	-11.3237	579.504	25.7651	579.504	75.8375	579.504	115.646
579.986	-11.3213	579.986	25.7573	579.986	75.8922	579.986	115.643
580.468	-11.3179	580.468	25.7529	580.468	75.9448	580.468	115.656
580.951	-11.3135	580.951	25.75	580.951	75.9861	580.951	115.68
581.433	-11.308	581.433	25.7461	581.433	76.0104	581.433	115.703
581.915	-11.302	581.915	25.7394	581.915	76.0191	581.915	115.718
582.397	-11.2958	582.397	25.73	582.397	76.0209	582.397	115.726
582.879	-11.2902	582.879	25.7195	582.879	76.0278	582.879	115.732
583.361	-11.2854	583.361	25.7101	583.361	76.0502	583.361	115.744
583.843	-11.2817	583.843	25.7029	583.843	76.0923	583.843	115.765
584.325	-11.2792	584.325	25.6973	584.325	76.15	584.325	115.793
584.808	-11.278	584.808	25.691	584.808	76.2132	584.808	115.819
585.29	-11.2781	585.29	25.6816	585.29	76.2709	585.29	115.834
585.772	-11.2797	585.772	25.6675	585.772	76.3155	585.772	115.836
586.254	-11.2829	586.254	25.6498	586.254	76.3457	586.254	115.828
586.736	-11.2877	586.736	25.6311	586.736	76.3654	586.736	115.823
587.218	-11.2941	587.218	25.615	587.218	76.3803	587.218	115.832
587.7	-11.3017	587.7	25.6028	587.7	76.3947	587.7	115.86
588.182	-11.3104	588.182	25.5942	588.182	76.4094	588.182	115.905
588.665	-11.3202	588.665	25.5865	588.665	76.4226	588.665	115.956
589.147	-11.3312	589.147	25.5766	589.147	76.4324	589.147	115.998
589.629	-11.3435	589.629	25.5622	589.629	76.4398	589.629	116.021
590.111	-11.357	590.111	25.5435	590.111	76.4492	590.111	116.025
590.593	-11.3715	590.593	25.523	590.593	76.4666	590.593	116.015
591.075	-11.3864	591.075	25.5042	591.075	76.497	591.075	116.002
591.557	-11.4008	591.557	25.4899	591.557	76.54	591.557	115.995
592.039	-11.4142	592.039	25.4807	592.039	76.5899	592.039	115.997
592.521	-11.4263	592.521	25.4746	592.521	76.638	592.521	116.003
593.004	-11.4372	593.004	25.4686	593.004	76.6772	593.004	116.005
593.486	-11.4473	593.486	25.4603	593.486	76.7063	593.486	115.999
593.968	-11.4572	593.968	25.4495	593.968	76.7305	593.968	115.985
594.45	-11.4673	594.45	25.4381	594.45	76.7589	594.45	115.973
594.932	-11.4779	594.932	25.4288	594.932	76.7995	594.932	115.97
595.414	-11.489	595.414	25.4236	595.414	76.8557	595.414	115.982
595.896	-11.5005	595.896	25.4226	595.896	76.9235	595.896	116.009
596.378	-11.5123	596.378	25.4241	596.378	76.9938	596.378	116.042
596.861	-11.5245	596.861	25.425	596.861	77.0563	596.861	116.073
597.343	-11.5368	597.343	25.4232	597.343	77.1034	597.343	116.096
597.825	-11.549	597.825	25.418	597.825	77.1339	597.825	116.109
598.307	-11.5605	598.307	25.4106	598.307	77.1521	598.307	116.118
598.789	-11.5705	598.789	25.4031	598.789	77.1651	598.789	116.132
599.271	-11.5785	599.271	25.3967	599.271	77.1801	599.271	116.155
599.753	-11.5843	599.753	25.3912	599.753	77.2007	599.753	116.187
600.235	-11.5883	600.235	25.3843	600.235	77.227	600.235	116.219
600.717	-11.5917	600.717	25.3731	600.717	77.2566	600.717	116.244
601.2	-11.5958	601.2	25.3554	601.2	77.2876	601.2	116.257
601.682	-11.6017	601.682	25.3312	601.682	77.3191	601.682	116.259
602.164	-11.6097	602.164	25.3024	602.164	77.3519	602.164	116.257
602.646	-11.6195	602.646	25.2718	602.646	77.3867	602.646	116.261
603.128	-11.6298	603.128	25.2415	603.128	77.4228	603.128	116.275
603.61	-11.6393	603.61	25.2118	603.61	77.4572	603.61	116.297
604.092	-11.6467	604.092	25.181	604.092	77.4863	604.092	116.319
604.574	-11.6514	604.574	25.1462	604.574	77.5077	604.574	116.333
605.057	-11.6534	605.057	25.1049	605.057	77.5223	605.057	116.331
605.539	-11.6534	605.539	25.0558	605.539	77.5343	605.539	116.316
606.021	-11.6521	606.021	24.9991	606.021	77.5499	606.021	116.294
606.503	-11.65	606.503	24.9357	606.503	77.5743	606.503	116.275
606.985	-11.6476	606.985	24.8655	606.985	77.6098	606.985	116.267
607.467	-11.645	607.467	24.7869	607.467	77.6545	607.467	116.27
607.949	-11.6426	607.949	24.6965	607.949	77.7039	607.949	116.279
608.431	-11.6407	608.431	24.5908	608.431	77.7528	608.431	116.286
608.913	-11.6402	608.913	24.4677	608.913	77.798	608.913	116.286
609.396	-11.6418	609.396	24.3276	609.396	77.8389	609.396	116.278
609.878	-11.6459	609.878	24.1748	609.878	77.8769	609.878	116.268
610.36	-11.6526	610.36	24.0157	610.36	77.9132	610.36	116.266
610.842	-11.6612	610.842	23.8584	610.842	77.9474	610.842	116.277
611.324	-11.6706	611.324	23.7108	611.324	77.9775	611.324	116.303
611.806	-11.6798	611.806	23.5797	611.806	78.0007	611.806	116.341
612.288	-11.6879	612.288	23.4714	612.288	78.016	612.288	116.384
612.77	-11.6945	612.77	23.391	612.77	78.0254	612.77	116.428
613.253	-11.6994	613.253	23.3437	613.253	78.034	613.253	116.473
613.735	-11.7029	613.735	23.3334	613.735	78.0472	613.735	116.524
614.217	-11.7051	614.217	23.3622	614.217	78.0689	614.217	116.586
614.699	-11.7065	614.699	23.4293	614.699	78.0984	614.699	116.66
615.181	-11.7073	615.181	23.5304	615.181	78.1313	615.181	116.742
615.663	-11.7078	615.663	23.6577	615.663	78.1608	615.663	116.822
616.145	-11.7086	616.145	23.8019	616.145	78.1816	616.145	116.892
616.627	-11.7102	616.627	23.9536	616.627	78.1922	616.627	116.943
617.109	-11.7129	617.109	24.1052	617.109	78.1962	617.109	116.977
617.592	-11.7169	617.592	24.2518	617.592	78.2	617.592	116.999
618.074	-11.7217	618.074	24.3909	618.074	78.2099	618.074	117.019
618.556	-11.7268	618.556	24.5212	618.556	78.2283	618.556	117.041
619.038	-11.7315	619.038	24.642	619.038	78.2536	619.038	117.065
619.52	-11.7354	619.52	24.7523	619.52	78.281	619.52	117.087
620.002	-11.7387	620.002	24.8511	620.002	78.3057	620.002	117.099
620.484	-11.7416	620.484	24.938	620.484	78.3256	620.484	117.097
620.966	-11.7446	620.966	25.0138	620.966	78.342	620.966	117.083
621.448	-11.7479	621.448	25.0805	621.448	78.3592	621.448	117.064
621.931	-11.7512	621.931	25.14	621.931	78.3813	621.931	117.049
622.413	-11.7539	622.413	25.1933	622.413	78.4099	622.413	117.044
622.895	-11.7552	622.895	25.2399	622.895	78.4428	622.895	117.049
623.377	-11.7549	623.377	25.2782	623.377	78.4745	623.377	117.06
623.859	-11.753	623.859	25.3061	623.859	78.4993	623.859	117.068
624.341	-11.7506	624.341	25.3226	624.341	78.5131	624.341	117.07
624.823	-11.7486	624.823	25.329	624.823	78.5159	624.823	117.064
625.305	-11.7484	625.305	25.3288	625.305	78.5109	625.305	117.058
625.788	-11.7502	625.788	25.3262	625.788	78.5036	625.788	117.057
626.27	-11.7539	626.27	25.3251	626.27	78.4989	626.27	117.066
626.752	-11.7585	626.752	25.3273	626.752	78.4995	626.752	117.086
627.234	-11.7627	627.234	25.3323	627.234	78.506	627.234	117.112
627.716	-11.7656	627.716	25.3382	627.716	78.5179	627.716	117.135
628.198	-11.7669	628.198	25.3427	628.198	78.5344	628.198	117.153
628.68	-11.767	628.68	25.345	628.68	78.5553	628.68	117.164
629.162	-11.7669	629.162	25.345	629.162	78.5804	629.162	117.175
629.644	-11.7675	629.644	25.3441	629.644	78.6086	629.644	117.189
630.127	-11.7697	630.127	25.3433	630.127	78.6371	630.127	117.21
630.609	-11.7737	630.609	25.3429	630.609	78.6623	630.609	117.237
631.091	-11.779	631.091	25.3422	631.091	78.6812	631.091	117.264
631.573	-11.7851	631.573	25.3401	631.573	78.6934	631.573	117.284
632.055	-11.7911	632.055	25.3361	632.055	78.7019	632.055	117.294
632.537	-11.7965	632.537	25.3308	632.537	78.7123	632.537	117.295
633.019	-11.8009	633.019	25.3258	633.019	78.731	633.019	117.294
633.501	-11.8044	633.501	25.3228	633.501	78.7615	633.501	117.3
633.984	-11.807	633.984	25.3228	633.984	78.8032	633.984	117.315
634.466	-11.809	634.466	25.325	634.466	78.8508	634.466	117.34
634.948	-11.8108	634.948	25.3275	634.948	78.8967	634.948	117.366
635.43	-11.8126	635.43	25.3276	635.43	78.9343	635.43	117.384
635.912	-11.8145	635.912	25.3239	635.912	78.9611	635.912	117.388
636.394	-11.8168	636.394	25.3165	636.394	78.9788	636.394	117.379
636.876	-11.8194	636.876	25.3071	636.876	78.9925	636.876	117.363
637.358	-11.8223	637.358	25.2983	637.358	79.0073	637.358	117.35
637.841	-11.8254	637.841	25.2917	637.841	79.0255	637.841	117.346
638.323	-11.8287	638.323	25.2874	638.323	79.046	638.323	117.353
638.805	-11.8322	638.805	25.2839	638.805	79.0646	638.805	117.368
639.287	-11.8359	639.287	25.2789	639.287	79.0776	639.287	117.384
639.769	-11.8399	639.769	25.2707	639.769	79.0834	639.769	117.394
640.251	-11.8441	640.251	25.2593	640.251	79.0839	640.251	117.399
640.733	-11.8483	640.733	25.2464	640.733	79.084	640.733	117.401
641.215	-11.852	641.215	25.2344	641.215	79.0889	641.215	117.404
641.697	-11.855	641.697	25.2252	641.697	79.1018	641.697	117.415
642.179	-11.8568	642.179	25.2196	642.179	79.1225	642.179	117.432
642.662	-11.8579	642.662	25.2163	642.662	79.1482	642.662	117.451
643.144	-11.8587	643.144	25.2135	643.144	79.1747	643.144	117.467
643.626	-11.8598	643.626	25.2095	643.626	79.199	643.626	117.478
644.108	-11.8619	644.108	25.2036	644.108	79.2198	644.108	117.484
644.59	-11.8651	644.59	25.1966	644.59	79.2381	644.59	117.492
645.072	-11.869	645.072	25.1896	645.072	79.2552	645.072	117.507
645.554	-11.8728	645.554	25.1837	645.554	79.2717	645.554	117.533
646.036	-11.8755	646.036	25.1785	646.036	79.2866	646.036	117.57
646.519	-11.8766	646.519	25.1731	646.519	79.2985	646.519	117.61
647.001	-11.8761	647.001	25.1659	647.001	79.3064	647.001	117.647
647.483	-11.8748	647.483	25.1564	647.483	79.3112	647.483	117.673
647.965	-11.874	647.965	25.145	647.965	79.3155	647.965	117.689
648.447	-11.8749	648.447	25.1336	648.447	79.3226	648.447	117.698
648.929	-11.8781	648.929	25.1242	648.929	79.3346	648.929	117.708
649.411	-11.8836	649.411	25.1174	649.411	79.3508	649.411	117.722
649.893	-11.8906	649.893	25.1125	649.893	79.3681	649.893	117.741
650.375	-11.8979	650.375	25.1073	650.375	79.3821	650.375	117.761
650.858	-11.9045	650.858	25.0992	650.858	79.39	650.858	117.777
651.34	-11.9095	651.34	25.0869	651.34	79.392	651.34	117.786
651.822	-11.913	651.822	25.0711	651.822	79.3921	651.822	117.79
652.304	-11.9155	652.304	25.0546	652.304	79.3958	652.304	117.794
652.786	-11.9174	652.786	25.0404	652.786	79.4085	652.786	117.803
653.268	-11.919	653.268	25.031	653.268	79.432	653.268	117.823
653.75	-11.9204	653.75	25.0266	653.75	79.4651	653.75	117.852
654.232	-11.9215	654.232	25.0254	654.232	79.5032	654.232	117.882
654.715	-11.922	654.715	25.0245	654.715	79.5414	654.715	117.906
655.197	-11.9219	655.197	25.0214	655.197	79.5766	655.197	117.919
655.679	-11.9213	655.679	25.0148	655.679	79.6082	655.679	117.921
656.161	-11.9207	656.161	25.0054	656.161	79.638	656.161	117.916
656.643	-11.9208	656.643	24.9947	656.643	79.668	656.643	117.914
657.125	-11.922	657.125	24.984	657.125	79.6997	657.125	117.919
657.607	-11.9247	657.607	24.9737	657.607	79.7322	657.607	117.933
658.089	-11.9291	658.089	24.9625	658.089	79.7639	658.089	117.952
658.572	-11.9351	658.572	24.949	658.572	79.7928	658.572	117.97
659.054	-11.9422	659.054	24.9322	659.054	79.8187	659.054	117.984
659.536	-11.9501	659.536	24.9124	659.536	79.8432	659.536	117.992
660.018	-11.958	660.018	24.8915	660.018	79.8693	660.018	118
660.5	-11.9654	660.5	24.8716	660.5	79.8994	660.5	118.013
660.982	-11.9717	660.982	24.8544	660.982	79.9345	660.982	118.035
661.464	-11.9766	661.464	24.84	661.464	79.9733	661.464	118.065
661.946	-11.9801	661.946	24.8273	661.946	80.0131	661.946	118.099
662.428	-11.9825	662.428	24.8148	662.428	80.0515	662.428	118.129
662.91	-11.9843	662.91	24.8013	662.91	80.087	662.91	118.151
663.393	-11.9862	663.393	24.7872	663.393	80.12	663.393	118.165
663.875	-11.9886	663.875	24.7733	663.875	80.1519	663.875	118.174
664.357	-11.9915	664.357	24.7609	664.357	80.1841	664.357	118.184
664.839	-11.9949	664.839	24.7506	664.839	80.2177	664.839	118.199
665.321	-11.9981	665.321	24.7417	665.321	80.253	665.321	118.221
665.803	-12.0007	665.803	24.7336	665.803	80.2899	665.803	118.246
666.285	-12.0024	666.285	24.7253	666.285	80.3295	666.285	118.271
666.768	-12.003	666.768	24.717	666.768	80.3745	666.768	118.289
667.25	-12.0028	667.25	24.7097	667.25	80.4283	667.25	118.299
667.732	-12.0023	667.732	24.7045	667.732	80.493	667.732	118.304
668.214	-12.0018	668.214	24.7007	668.214	80.5644	668.214	118.313
668.696	-12.0018	668.696	24.6955	668.696	80.632	668.696	118.33
669.178	-12.0027	669.178	24.6874	669.178	80.6863	669.178	118.354
669.66	-12.0048	669.66	24.6772	669.66	80.7248	669.66	118.377
670.142	-12.0085	670.142	24.6654	670.142	80.7523	670.142	118.393
670.624	-12.0139	670.624	24.6515	670.624	80.7763	670.624	118.402
671.106	-12.021	671.106	24.635	671.106	80.8036	671.106	118.408
671.589	-12.0296	671.589	24.6165	671.589	80.8387	671.589	118.416
672.071	-12.039	672.071	24.5972	672.071	80.8828	672.071	118.431
672.553	-12.0483	672.553	24.578	672.553	80.9334	672.553	118.454
673.035	-12.0567	673.035	24.5585	673.035	80.9854	673.035	118.485
673.517	-12.0633	673.517	24.5371	673.517	81.0332	673.517	118.516
673.999	-12.0679	673.999	24.5117	673.999	81.0733	673.999	118.54
674.481	-12.0706	674.481	24.4816	674.481	81.1065	674.481	118.555
674.963	-12.0719	674.963	24.4478	674.963	81.1368	674.963	118.562
675.446	-12.0723	675.446	24.4131	675.446	81.1699	675.446	118.565
675.928	-12.0726	675.928	24.3808	675.928	81.2104	675.928	118.571
676.41	-12.0731	676.41	24.3532	676.41	81.2593	676.41	118.585
676.892	-12.0739	676.892	24.3304	676.892	81.3144	676.892	118.606
677.374	-12.075	677.374	24.3099	677.374	81.3708	677.374	118.63
677.856	-12.0763	677.856	24.2885	677.856	81.4244	677.856	118.651
678.338	-12.0777	678.338	24.2635	678.338	81.4734	678.338	118.664
678.82	-12.0793	678.82	24.2345	678.82	81.5186	678.82	118.67
679.303	-12.0809	679.303	24.2033	679.303	81.5626	679.303	118.675
679.785	-12.0828	679.785	24.1728	679.785	81.6076	679.785	118.683
680.267	-12.0849	680.267	24.1456	680.267	81.6541	680.267	118.7
680.749	-12.0873	680.749	24.1222	680.749	81.7008	680.749	118.723
681.231	-12.0899	681.231	24.1012	681.231	81.7453	681.231	118.749
681.713	-12.0926	681.713	24.0799	681.713	81.7859	681.713	118.773
682.195	-12.0955	682.195	24.0565	682.195	81.8231	682.195	118.789
682.677	-12.0984	682.677	24.0306	682.677	81.8589	682.677	118.801
683.159	-12.1014	683.159	24.0039	683.159	81.8962	683.159	118.813
683.641	-12.104	683.641	23.9793	683.641	81.9367	683.641	118.83
684.124	-12.1063	684.124	23.9589	684.124	81.9802	684.124	118.855
684.606	-12.108	684.606	23.9431	684.606	82.0248	684.606	118.888
685.088	-12.1092	685.088	23.9306	685.088	82.0686	685.088	118.92
685.57	-12.11	685.57	23.9188	685.57	82.1108	685.57	118.946
686.052	-12.1107	686.052	23.9063	686.052	82.1535	686.052	118.961
686.534	-12.1114	686.534	23.8933	686.534	82.2	686.534	118.967
687.016	-12.1122	687.016	23.882	687.016	82.2537	687.016	118.969
687.499	-12.1134	687.499	23.8754	687.499	82.3158	687.499	118.974
687.981	-12.1147	687.981	23.8756	687.981	82.384	687.981	118.989
688.463	-12.1163	688.463	23.8823	688.463	82.4531	688.463	119.014
688.945	-12.1182	688.945	23.893	688.945	82.5167	688.945	119.046
689.427	-12.1207	689.427	23.9038	689.427	82.5704	689.427	119.078
689.909	-12.124	689.909	23.9116	689.909	82.6136	689.909	119.105
690.391	-12.1281	690.391	23.9153	690.391	82.649	690.391	119.126
690.873	-12.1331	690.873	23.9163	690.873	82.6815	690.873	119.145
691.355	-12.1385	691.355	23.9175	691.355	82.7156	691.355	119.165
691.837	-12.1436	691.837	23.9216	691.837	82.7535	691.837	119.188
692.32	-12.1481	692.32	23.9301	692.32	82.7949	692.32	119.213
692.802	-12.1515	692.802	23.9427	692.802	82.8377	692.802	119.235
693.284	-12.1538	693.284	23.9577	693.284	82.8801	693.284	119.252
693.766	-12.1554	693.766	23.9741	693.766	82.9216	693.766	119.261
694.248	-12.1565	694.248	23.9917	694.248	82.9634	694.248	119.264
694.73	-12.1577	694.73	24.0119	694.73	83.0077	694.73	119.269
695.212	-12.1591	695.212	24.0366	695.212	83.0561	695.212	119.28
695.694	-12.1607	695.694	24.0671	695.694	83.1083	695.694	119.303
696.177	-12.1624	696.177	24.1034	696.177	83.1618	696.177	119.336
696.659	-12.164	696.659	24.1435	696.659	83.2135	696.659	119.375
697.141	-12.1655	697.141	24.185	697.141	83.2608	697.141	119.412
697.623	-12.1671	697.623	24.2262	697.623	83.3028	697.623	119.442
698.105	-12.169	698.105	24.2667	698.105	83.341	698.105	119.467
698.587	-12.1712	698.587	24.3077	698.587	83.3775	698.587	119.488
699.069	-12.1737	699.069	24.3506	699.069	83.4147	699.069	119.51
699.551	-12.1764	699.551	24.3963	699.551	83.4535	699.551	119.536
700.034	-12.1788	700.034	24.4439	700.034	83.4934	700.034	119.566
700.516	-12.1808	700.516	24.4908	700.516	83.5332	700.516	119.595
700.998	-12.1823	700.998	24.534	700.998	83.5724	700.998	119.62
701.48	-12.1834	701.48	24.5712	701.48	83.6116	701.48	119.637
701.962	-12.1844	701.962	24.6018	701.962	83.6531	701.962	119.649
702.444	-12.1855	702.444	24.627	702.444	83.6996	702.444	119.659
702.926	-12.1869	702.926	24.6492	702.926	83.7532	702.926	119.673
703.408	-12.1886	703.408	24.6702	703.408	83.8144	703.408	119.694
703.89	-12.1906	703.89	24.6909	703.89	83.8824	703.89	119.721
704.373	-12.1928	704.373	24.7104	704.373	83.9557	704.373	119.749
704.855	-12.1954	704.855	24.727	704.855	84.0333	704.855	119.772
705.337	-12.1985	705.337	24.7394	705.337	84.115	705.337	119.789
705.819	-12.2021	705.819	24.7476	705.819	84.2016	705.819	119.799
706.301	-12.2063	706.301	24.7529	706.301	84.2933	706.301	119.809
706.783	-12.2108	706.783	24.7575	706.783	84.389	706.783	119.823
707.265	-12.2153	707.265	24.7636	707.265	84.4861	707.265	119.846
707.747	-12.2196	707.747	24.7718	707.747	84.5805	707.747	119.878
708.23	-12.2234	708.23	24.782	708.23	84.6688	708.23	119.913
708.712	-12.227	708.712	24.7929	708.712	84.7491	708.712	119.945
709.194	-12.2306	709.194	24.8037	709.194	84.8224	709.194	119.97
709.676	-12.2345	709.676	24.815	709.676	84.8912	709.676	119.986
710.158	-12.2388	710.158	24.8281	710.158	84.9589	710.158	119.997
710.64	-12.2434	710.64	24.8455	710.64	85.0276	710.64	120.009
711.122	-12.2479	711.122	24.8689	711.122	85.0976	711.122	120.026
711.604	-12.2519	711.604	24.8992	711.604	85.1676	711.604	120.048
712.086	-12.2551	712.086	24.9361	712.086	85.236	712.086	120.074
712.568	-12.2574	712.568	24.9783	712.568	85.3021	712.568	120.101
713.051	-12.2588	713.051	25.0252	713.051	85.367	713.051	120.127
713.533	-12.2595	713.533	25.0772	713.533	85.4331	713.533	120.152
714.015	-12.2598	714.015	25.1354	714.015	85.503	714.015	120.179
714.497	-12.2595	714.497	25.2013	714.497	85.5776	714.497	120.213
714.979	-12.2587	714.979	25.2756	714.979	85.6557	714.979	120.253
715.461	-12.257	715.461	25.3578	715.461	85.7339	715.461	120.297
715.943	-12.2546	715.943	25.4459	715.943	85.8079	715.943	120.339
716.426	-12.2518	716.426	25.5375	716.426	85.8746	716.426	120.374
716.908	-12.2491	716.908	25.6307	716.908	85.9331	716.908	120.397
717.39	-12.2471	717.39	25.7246	717.39	85.9846	717.39	120.409
717.872	-12.2464	717.872	25.8195	717.872	86.0322	717.872	120.416
718.354	-12.2471	718.354	25.9161	718.354	86.0787	718.354	120.424
718.836	-12.2492	718.836	26.0143	718.836	86.1265	718.836	120.437
719.318	-12.2524	719.318	26.1125	719.318	86.1767	719.318	120.457
719.8	-12.2567	719.8	26.2083	719.8	86.2295	719.8	120.479
720.282	-12.2623	720.282	26.2986	720.282	86.2849	720.282	120.498
720.764	-12.2694	720.764	26.3813	720.764	86.3435	720.764	120.51
721.247	-12.2784	721.247	26.4559	721.247	86.4057	721.247	120.515
721.729	-12.2895	721.729	26.5235	721.729	86.4717	721.729	120.517
722.211	-12.3022	722.211	26.5858	722.211	86.5406	722.211	120.522
722.693	-12.3156	722.693	26.6443	722.693	86.6103	722.693	120.533
723.175	-12.3285	723.175	26.6995	723.175	86.6782	723.175	120.55
723.657	-12.3397	723.657	26.7506	723.657	86.7422	723.657	120.571
724.139	-12.3484	724.139	26.7961	724.139	86.8018	724.139	120.587
724.621	-12.3544	724.621	26.8346	724.621	86.8582	724.621	120.595
725.104	-12.358	725.104	26.8652	725.104	86.9142	725.104	120.594
725.586	-12.3598	725.586	26.8879	725.586	86.9722	725.586	120.586
726.068	-12.361	726.068	26.9032	726.068	87.0336	726.068	120.576
726.55	-12.3623	726.55	26.9115	726.55	87.0976	726.55	120.57
727.032	-12.3643	727.032	26.9126	727.032	87.1619	727.032	120.568
727.514	-12.3673	727.514	26.9057	727.514	87.2235	727.514	120.571
727.996	-12.3712	727.996	26.8894	727.996	87.2802	727.996	120.573
728.478	-12.376	728.478	26.8631	728.478	87.3316	728.478	120.572
728.961	-12.3814	728.961	26.8262	728.961	87.3786	728.961	120.567
729.443	-12.3872	729.443	26.7792	729.443	87.4232	729.443	120.559
729.925	-12.3931	729.925	26.7229	729.925	87.4672	729.925	120.552
730.407	-12.3988	730.407	26.6576	730.407	87.5114	730.407	120.549
730.889	-12.404	730.889	26.5836	730.889	87.5561	730.889	120.55
731.371	-12.4087	731.371	26.5007	731.371	87.6008	731.371	120.553
731.853	-12.413	731.853	26.4094	731.853	87.6456	731.853	120.554
732.335	-12.4169	732.335	26.3113	732.335	87.6912	732.335	120.551
732.817	-12.4207	732.817	26.2097	732.817	87.7387	732.817	120.544
733.3	-12.4247	733.3	26.1092	733.3	87.7886	733.3	120.537
733.782	-12.4287	733.782	26.0149	733.782	87.8406	733.782	120.534
734.264	-12.4326	734.264	25.9316	734.264	87.8931	734.264	120.537
734.746	-12.4362	734.746	25.8618	734.746	87.9439	734.746	120.547
735.228	-12.4392	735.228	25.8064	735.228	87.9912	735.228	120.56
735.71	-12.4416	735.71	25.765	735.71	88.0344	735.71	120.573
736.192	-12.4433	736.192	25.7363	736.192	88.0752	736.192	120.582
736.674	-12.4444	736.674	25.7195	736.674	88.1161	736.674	120.588
737.157	-12.4448	737.157	25.7144	737.157	88.1601	737.157	120.595
737.639	-12.4448	737.639	25.7206	737.639	88.2088	737.639	120.607
738.121	-12.4443	738.121	25.7369	738.121	88.2621	738.121	120.628
738.603	-12.4437	738.603	25.7612	738.603	88.3175	738.603	120.657
739.085	-12.4431	739.085	25.79	739.085	88.3718	739.085	120.689
739.567	-12.443	739.567	25.8195	739.567	88.4215	739.567	120.719
740.049	-12.4438	740.049	25.8466	740.049	88.4645	740.049	120.741
740.531	-12.4457	740.531	25.8697	740.531	88.5001	740.531	120.754
741.013	-12.4486	741.013	25.8885	741.013	88.5295	741.013	120.759
741.495	-12.452	741.495	25.9038	741.495	88.5544	741.495	120.761
741.978	-12.4554	741.978	25.9164	741.978	88.5774	741.978	120.763
742.46	-12.4579	742.46	25.9262	742.46	88.6009	742.46	120.767
742.942	-12.459	742.942	25.9324	742.942	88.6274	742.942	120.774
743.424	-12.4586	743.424	25.9337	743.424	88.6591	743.424	120.782
743.906	-12.4569	743.906	25.9293	743.906	88.6979	743.906	120.789
744.388	-12.4543	744.388	25.9189	744.388	88.7446	744.388	120.798
744.87	-12.4515	744.87	25.903	744.87	88.7989	744.87	120.809
745.352	-12.4488	745.352	25.8822	745.352	88.8593	745.352	120.826
745.835	-12.4465	745.835	25.8566	745.835	88.9229	745.835	120.85
746.317	-12.4446	746.317	25.825	746.317	88.9867	746.317	120.879
746.799	-12.4433	746.799	25.7852	746.799	89.0485	746.799	120.908
747.281	-12.4425	747.281	25.7348	747.281	89.1072	747.281	120.932
747.763	-12.4425	747.763	25.6719	747.763	89.1631	747.763	120.949
748.245	-12.4434	748.245	25.596	748.245	89.2175	748.245	120.96
748.727	-12.4453	748.727	25.5079	748.727	89.2717	748.727	120.969
749.209	-12.4482	749.209	25.4092	749.209	89.3264	749.209	120.981
749.692	-12.4518	749.692	25.3014	749.692	89.3817	749.692	121.001
750.174	-12.456	750.174	25.1853	750.174	89.4371	750.174	121.028
750.656	-12.4604	750.656	25.0612	750.656	89.4921	750.656	121.059
751.138	-12.4652	751.138	24.9298	751.138	89.5463	751.138	121.089
751.62	-12.4703	751.62	24.793	751.62	89.6001	751.62	121.115
752.102	-12.4758	752.102	24.6555	752.102	89.6533	752.102	121.136
752.584	-12.4814	752.584	24.5241	752.584	89.7056	752.584	121.156
753.066	-12.4868	753.066	24.4072	753.066	89.756	753.066	121.18
753.548	-12.4916	753.548	24.313	753.548	89.8034	753.548	121.211
754.031	-12.4954	754.031	24.248	754.031	89.8471	754.031	121.251
754.513	-12.4982	754.513	24.2165	754.513	89.8879	754.513	121.299
754.995	-12.5002	754.995	24.2203	754.995	89.9276	754.995	121.352
755.477	-12.5023	755.477	24.26	755.477	89.9691	755.477	121.407
755.959	-12.5049	755.959	24.3356	755.959	90.0152	755.959	121.465
756.441	-12.5085	756.441	24.4466	756.441	90.0674	756.441	121.527
756.923	-12.5134	756.923	24.5913	756.923	90.1258	756.923	121.595
757.405	-12.519	757.405	24.7662	757.405	90.1886	757.405	121.668
757.888	-12.5251	757.888	24.9653	757.888	90.2532	757.888	121.745
758.37	-12.5311	758.37	25.1807	758.37	90.3169	758.37	121.821
758.852	-12.5368	758.852	25.4042	758.852	90.3776	758.852	121.89
759.334	-12.5422	759.334	25.6284	759.334	90.4343	759.334	121.948
759.816	-12.5473	759.816	25.8477	759.816	90.4863	759.816	121.997
760.298	-12.5521	760.298	26.0589	760.298	90.5331	760.298	122.038
760.78	-12.5562	760.78	26.2598	760.78	90.5744	760.78	122.076
761.262	-12.5591	761.262	26.4493	761.262	90.6102	761.262	122.116
761.744	-12.5603	761.744	26.6262	761.744	90.6408	761.744	122.157
762.227	-12.5595	762.227	26.7894	762.227	90.6681	762.227	122.198
762.709	-12.557	762.709	26.9384	762.709	90.6946	762.709	122.236
763.191	-12.5535	763.191	27.0731	763.191	90.723	763.191	122.269
763.673	-12.5501	763.673	27.1949	763.673	90.7548	763.673	122.297
764.155	-12.5478	764.155	27.3057	764.155	90.7904	764.155	122.322
764.637	-12.5471	764.637	27.4081	764.637	90.8282	764.637	122.346
765.119	-12.5482	765.119	27.5043	765.119	90.8659	765.119	122.37
765.601	-12.5507	765.601	27.5954	765.601	90.9017	765.601	122.395
766.083	-12.5538	766.083	27.6822	766.083	90.9351	766.083	122.418
766.566	-12.5569	766.566	27.7647	766.566	90.9676	766.566	122.435
767.048	-12.5597	767.048	27.8431	767.048	91.0018	767.048	122.447
767.53	-12.5618	767.53	27.9178	767.53	91.04	767.53	122.455
768.012	-12.5634	768.012	27.9899	768.012	91.0836	768.012	122.463
768.494	-12.5643	768.494	28.0603	768.494	91.1314	768.494	122.475
768.976	-12.5645	768.976	28.1295	768.976	91.1808	768.976	122.492
769.458	-12.564	769.458	28.1975	769.458	91.2285	769.458	122.512
769.94	-12.5626	769.94	28.2632	769.94	91.272	769.94	122.531
770.423	-12.5604	770.423	28.3256	770.423	91.3105	770.423	122.543
770.905	-12.5579	770.905	28.3838	770.905	91.3447	770.905	122.547
771.387	-12.5555	771.387	28.438	771.387	91.3762	771.387	122.543
771.869	-12.5536	771.869	28.4888	771.869	91.4065	771.869	122.536
772.351	-12.5527	772.351	28.5375	772.351	91.4364	772.351	122.533
772.833	-12.5526	772.833	28.5852	772.833	91.466	772.833	122.538
773.315	-12.5532	773.315	28.6325	773.315	91.4954	773.315	122.552
773.797	-12.5543	773.797	28.6797	773.797	91.5255	773.797	122.573
774.279	-12.5558	774.279	28.7264	774.279	91.5581	774.279	122.597
774.762	-12.5578	774.762	28.7722	774.762	91.5955	774.762	122.618
775.244	-12.5603	775.244	28.8172	775.244	91.6393	775.244	122.636
775.726	-12.5635	775.726	28.8616	775.726	91.6899	775.726	122.651
776.208	-12.5671	776.208	28.9055	776.208	91.7457	776.208	122.665
776.69	-12.571	776.69	28.9491	776.69	91.8037	776.69	122.682
777.172	-12.5745	777.172	28.992	777.172	91.8607	777.172	122.701
777.654	-12.5775	777.654	29.0336	777.654	91.9147	777.654	122.72
778.136	-12.5798	778.136	29.0731	778.136	91.9653	778.136	122.738
778.619	-12.5815	778.619	29.1101	778.619	92.0139	778.619	122.752
779.101	-12.5832	779.101	29.1448	779.101	92.0622	779.101	122.763
779.583	-12.5852	779.583	29.1775	779.583	92.1113	779.583	122.772
780.065	-12.5876	780.065	29.2092	780.065	92.1611	780.065	122.784
780.547	-12.5904	780.547	29.2403	780.547	92.2099	780.547	122.797
781.029	-12.593	781.029	29.2711	781.029	92.256	781.029	122.812
781.511	-12.5953	781.511	29.3011	781.511	92.2989	781.511	122.826
781.993	-12.597	781.993	29.3302	781.993	92.3392	781.993	122.835
782.476	-12.5983	782.476	29.3584	782.476	92.3795	782.476	122.839
782.958	-12.5994	782.958	29.3861	782.958	92.4224	782.958	122.841
783.44	-12.6006	783.44	29.414	783.44	92.4698	783.44	122.843
783.922	-12.6017	783.922	29.4432	783.922	92.5219	783.922	122.851
784.404	-12.6024	784.404	29.4741	784.404	92.577	784.404	122.865
784.886	-12.6022	784.886	29.5066	784.886	92.6324	784.886	122.884
785.368	-12.6007	785.368	29.5399	785.368	92.6857	785.368	122.903
785.85	-12.5982	785.85	29.573	785.85	92.7357	785.85	122.916
786.332	-12.5951	786.332	29.6053	786.332	92.7828	786.332	122.92
786.814	-12.5924	786.814	29.6367	786.814	92.8287	786.814	122.915
787.297	-12.5909	787.297	29.6675	787.297	92.8752	787.297	122.907
787.779	-12.5909	787.779	29.6985	787.779	92.9243	787.779	122.901
788.261	-12.5925	788.261	29.7302	788.261	92.9768	788.261	122.903
788.743	-12.5948	788.743	29.7626	788.743	93.0333	788.743	122.914
789.225	-12.5973	789.225	29.7951	789.225	93.0939	789.225	122.931
789.707	-12.5992	789.707	29.8267	789.707	93.1585	789.707	122.952
790.189	-12.6003	790.189	29.8563	790.189	93.2265	790.189	122.971
790.671	-12.6008	790.671	29.8834	790.671	93.2966	790.671	122.989
791.154	-12.6011	791.154	29.9078	791.154	93.3666	791.154	123.005
791.636	-12.6018	791.636	29.9301	791.636	93.4333	791.636	123.023
792.118	-12.6032	792.118	29.9508	792.118	93.4942	792.118	123.044
792.6	-12.6054	792.6	29.9704	792.6	93.5475	792.6	123.065
793.082	-12.6083	793.082	29.9892	793.082	93.5937	793.082	123.084
793.564	-12.6117	793.564	30.0074	793.564	93.6347	793.564	123.096
794.046	-12.6154	794.046	30.025	794.046	93.6735	794.046	123.098
794.528	-12.6196	794.528	30.0422	794.528	93.7124	794.528	123.092
795.01	-12.6241	795.01	30.0591	795.01	93.7524	795.01	123.082
795.493	-12.6288	795.493	30.0762	795.493	93.793	795.493	123.072
795.975	-12.6331	795.975	30.0935	795.975	93.8328	795.975	123.067
796.457	-12.6367	796.457	30.1107	796.457	93.8702	796.457	123.067
796.939	-12.6388	796.939	30.1276	796.939	93.9054	796.939	123.071
797.421	-12.6393	797.421	30.1435	797.421	93.9399	797.421	123.074
797.903	-12.6384	797.903	30.1586	797.903	93.9761	797.903	123.076
798.385	-12.6367	798.385	30.173	798.385	94.0162	798.385	123.076
798.867	-12.6351	798.867	30.1873	798.867	94.0612	798.867	123.076
799.35	-12.6345	799.35	30.2023	799.35	94.11	799.35	123.078
799.832	-12.6356	799.832	30.2182	799.832	94.1602	799.832	123.085
800.314	-12.6384	800.314	30.2348	800.314	94.209	800.314	123.096
800.796	-12.643	800.796	30.2516	800.796	94.2545	800.796	123.106
801.278	-12.6493	801.278	30.2678	801.278	94.2962	801.278	123.113
801.76	-12.6571	801.76	30.2829	801.76	94.3347	801.76	123.115
802.242	-12.6665	802.242	30.297	802.242	94.3709	802.242	123.113
802.724	-12.6778	802.724	30.3106	802.724	94.4051	802.724	123.113
803.207	-12.6907	803.207	30.3244	803.207	94.4371	803.207	123.118
803.689	-12.7048	803.689	30.3393	803.689	94.4661	803.689	123.131
804.171	-12.7191	804.171	30.3554	804.171	94.4917	804.171	123.152
804.653	-12.7319	804.653	30.3727	804.653	94.5145	804.653	123.176
805.135	-12.7412	805.135	30.3907	805.135	94.5365	805.135	123.198
805.617	-12.7456	805.617	30.4089	805.617	94.56	805.617	123.212
806.099	-12.7442	806.099	30.4268	806.099	94.5868	806.099	123.22
806.581	-12.7376	806.581	30.4443	806.581	94.6175	806.581	123.223
807.063	-12.7273	807.063	30.4613	807.063	94.6512	807.063	123.226
807.545	-12.7154	807.545	30.4776	807.545	94.6859	807.545	123.232
808.028	-12.7034	808.028	30.4928	808.028	94.7197	808.028	123.244
808.51	-12.6925	808.51	30.5064	808.51	94.7517	808.51	123.258
808.992	-12.6834	808.992	30.5181	808.992	94.7824	808.992	123.272
809.474	-12.6761	809.474	30.5283	809.474	94.8131	809.474	123.283
809.956	-12.6706	809.956	30.5377	809.956	94.8453	809.956	123.29
810.438	-12.6668	810.438	30.5479	810.438	94.8801	810.438	123.296
810.92	-12.6644	810.92	30.5604	810.92	94.9173	810.92	123.303
811.403	-12.6632	811.403	30.5764	811.403	94.9565	811.403	123.314
811.885	-12.6632	811.885	30.5959	811.885	94.9973	811.885	123.327
812.367	-12.6645	812.367	30.6182	812.367	95.0398	812.367	123.338
812.849	-12.6672	812.849	30.6415	812.849	95.0842	812.849	123.344
813.331	-12.6715	813.331	30.6639	813.331	95.1312	813.331	123.343
813.813	-12.6772	813.813	30.6836	813.813	95.18	813.813	123.335
814.295	-12.6838	814.295	30.6995	814.295	95.2291	814.295	123.326
814.777	-12.6907	814.777	30.7116	814.777	95.2764	814.777	123.319
815.259	-12.6967	815.259	30.7205	815.259	95.32	815.259	123.319
815.742	-12.7011	815.742	30.7273	815.742	95.3595	815.742	123.325
816.224	-12.7037	816.224	30.7336	816.224	95.3964	816.224	123.336
816.706	-12.7046	816.706	30.7404	816.706	95.4337	816.706	123.346
817.188	-12.7045	817.188	30.7489	817.188	95.4745	817.188	123.354
817.67	-12.7046	817.67	30.7597	817.67	95.521	817.67	123.359
818.152	-12.7053	818.152	30.773	818.152	95.5731	818.152	123.363
818.634	-12.7071	818.634	30.7886	818.634	95.6287	818.634	123.37
819.116	-12.7095	819.116	30.8057	819.116	95.6851	819.116	123.383
819.598	-12.7119	819.598	30.823	819.598	95.7396	819.598	123.4
820.081	-12.7135	820.081	30.8393	820.081	95.7915	820.081	123.419
820.563	-12.7139	820.563	30.8535	820.563	95.8411	820.563	123.435
821.045	-12.7134	821.045	30.8647	821.045	95.8894	821.045	123.445
821.527	-12.7125	821.527	30.8732	821.527	95.9368	821.527	123.448
822.009	-12.712	822.009	30.8795	822.009	95.982	822.009	123.446
822.491	-12.7125	822.491	30.8847	822.491	96.0224	822.491	123.444
822.973	-12.7141	822.973	30.8897	822.973	96.0556	822.973	123.443
823.455	-12.7164	823.455	30.8951	823.455	96.0801	823.455	123.444
823.938	-12.7191	823.938	30.9012	823.938	96.0972	823.938	123.445
824.42	-12.722	824.42	30.9077	824.42	96.1101	824.42	123.444
824.902	-12.7251	824.902	30.9145	824.902	96.1229	824.902	123.44
825.384	-12.7291	825.384	30.9213	825.384	96.1393	825.384	123.434
825.866	-12.7348	825.866	30.9283	825.866	96.1604	825.866	123.43
826.348	-12.7428	826.348	30.936	826.348	96.1856	826.348	123.433
826.83	-12.7529	826.83	30.9445	826.83	96.2127	826.83	123.443
827.312	-12.7642	827.312	30.9538	827.312	96.2392	827.312	123.459
827.794	-12.7749	827.794	30.9638	827.794	96.2641	827.794	123.477
828.277	-12.7827	828.277	30.9739	828.277	96.2874	828.277	123.493
828.759	-12.7855	828.759	30.9837	828.759	96.3098	828.759	123.503
829.241	-12.7826	829.241	30.9929	829.241	96.3316	829.241	123.506
829.723	-12.7754	829.723	31.0014	829.723	96.3515	829.723	123.506
830.205	-12.7662	830.205	31.0095	830.205	96.3673	830.205	123.507
830.687	-12.7576	830.687	31.0173	830.687	96.3765	830.687	123.51
831.169	-12.7513	831.169	31.0249	831.169	96.378	831.169	123.516
831.651	-12.7481	831.651	31.0323	831.651	96.3731	831.651	123.52
832.134	-12.748	832.134	31.0394	832.134	96.3652	832.134	123.519
832.616	-12.7505	832.616	31.0463	832.616	96.3586	832.616	123.511
833.098	-12.7548	833.098	31.0536	833.098	96.3571	833.098	123.497
833.58	-12.7595	833.58	31.0618	833.58	96.3623	833.58	123.483
834.062	-12.7635	834.062	31.0717	834.062	96.3734	834.062	123.472
834.544	-12.7655	834.544	31.0834	834.544	96.3883	834.544	123.47
835.026	-12.7651	835.026	31.0968	835.026	96.404	835.026	123.476
835.508	-12.7626	835.508	31.1107	835.508	96.4187	835.508	123.486
835.99	-12.7592	835.99	31.1241	835.99	96.4318	835.99	123.494
836.472	-12.7567	836.472	31.1359	836.472	96.4434	836.472	123.497
836.955	-12.7568	836.955	31.1457	836.955	96.4535	836.955	123.493
837.437	-12.7609	837.437	31.1535	837.437	96.4613	837.437	123.484
837.919	-12.7696	837.919	31.1602	837.919	96.4653	837.919	123.474
838.401	-12.7825	838.401	31.1662	838.401	96.4644	838.401	123.467
838.883	-12.7982	838.883	31.1718	838.883	96.4587	838.883	123.464
839.365	-12.8144	839.365	31.1765	839.365	96.4501	839.365	123.464
839.847	-12.828	839.847	31.179	839.847	96.4418	839.847	123.465
840.33	-12.8363	840.33	31.1778	840.33	96.4373	840.33	123.462
840.812	-12.8381	840.812	31.1716	840.812	96.4387	840.812	123.458
841.294	-12.8339	841.294	31.1598	841.294	96.4459	841.294	123.453
841.776	-12.8261	841.776	31.1428	841.776	96.4565	841.776	123.45
842.258	-12.8174	842.258	31.1221	842.258	96.4671	842.258	123.45
842.74	-12.8097	842.74	31.0995	842.74	96.4751	842.74	123.453
843.222	-12.8039	843.222	31.0769	843.222	96.4794	843.222	123.456
843.704	-12.8002	843.704	31.0556	843.704	96.4813	843.704	123.454
844.186	-12.7982	844.186	31.0363	844.186	96.4826	844.186	123.447
844.669	-12.7975	844.669	31.0192	844.669	96.485	844.669	123.434
845.151	-12.7976	845.151	31.0039	845.151	96.4884	845.151	123.42
845.633	-12.798	845.633	30.99	845.633	96.4911	845.633	123.409
846.115	-12.7982	846.115	30.9768	846.115	96.4902	846.115	123.402
846.597	-12.7981	846.597	30.9641	846.597	96.4839	846.597	123.399
847.079	-12.7976	847.079	30.9515	847.079	96.4716	847.079	123.397
847.561	-12.7967	847.561	30.9391	847.561	96.4552	847.561	123.391
848.043	-12.796	848.043	30.9267	848.043	96.4374	848.043	123.378
848.525	-12.7959	848.525	30.9143	848.525	96.4206	848.525	123.358
849.008	-12.7972	849.008	30.9016	849.008	96.4063	849.008	123.334
849.49	-12.8003	849.49	30.8881	849.49	96.3938	849.49	123.311
849.972	-12.8052	849.972	30.8731	849.972	96.382	849.972	123.293
850.454	-12.8117	850.454	30.8554	850.454	96.37	850.454	123.279
850.936	-12.8189	850.936	30.8338	850.936	96.3578	850.936	123.266
851.418	-12.8262	851.418	30.8073	851.418	96.347	851.418	123.252
851.9	-12.8329	851.9	30.7751	851.9	96.3394	851.9	123.233
852.382	-12.838	852.382	30.7368	852.382	96.3362	852.382	123.211
852.865	-12.8406	852.865	30.6923	852.865	96.3368	852.865	123.188
853.347	-12.8397	853.347	30.6416	853.347	96.3391	853.347	123.17
853.829	-12.8355	853.829	30.5844	853.829	96.3401	853.829	123.159
854.311	-12.829	854.311	30.5198	854.311	96.3373	854.311	123.154
854.793	-12.8224	854.793	30.4468	854.793	96.3302	854.793	123.152
855.275	-12.8176	855.275	30.3639	855.275	96.3197	855.275	123.147
855.757	-12.8158	855.757	30.27	855.757	96.3081	855.757	123.136
856.239	-12.817	856.239	30.1643	856.239	96.2969	856.239	123.118
856.721	-12.8208	856.721	30.0469	856.721	96.2862	856.721	123.096
857.204	-12.8264	857.204	29.9186	857.204	96.2745	857.204	123.073
857.686	-12.833	857.686	29.7802	857.686	96.2596	857.686	123.053
858.168	-12.8402	858.168	29.6326	858.168	96.24	858.168	123.036
858.65	-12.8483	858.65	29.4762	858.65	96.2159	858.65	123.02
859.132	-12.8576	859.132	29.311	859.132	96.1895	859.132	123.001
859.614	-12.8686	859.614	29.1369	859.614	96.1641	859.614	122.978
860.096	-12.881	860.096	28.9539	860.096	96.1427	860.096	122.951
860.578	-12.8935	860.578	28.7621	860.578	96.1265	860.578	122.921
861.061	-12.9042	861.061	28.5617	861.061	96.1151	861.061	122.894
861.543	-12.9121	861.543	28.3518	861.543	96.1065	861.543	122.872
862.025	-12.9172	862.025	28.1311	862.025	96.0987	862.025	122.852
862.507	-12.9208	862.507	27.8971	862.507	96.0913	862.507	122.833
862.989	-12.924	862.989	27.6465	862.989	96.0851	862.989	122.81
863.471	-12.9269	863.471	27.3768	863.471	96.0821	863.471	122.78
863.953	-12.9293	863.953	27.0866	863.953	96.0841	863.953	122.744
864.435	-12.9301	864.435	26.7759	864.435	96.091	864.435	122.707
864.918	-12.928	864.918	26.4463	864.918	96.1004	864.918	122.675
865.399	-12.9223	865.399	26.1003	865.399	96.1086	865.399	122.651
865.882	-12.9135	865.882	25.7401	865.882	96.1119	865.882	122.638
866.364	-12.9032	866.364	25.368	866.364	96.1078	866.364	122.634
866.846	-12.8941	866.846	24.9862	866.846	96.0965	866.846	122.637
867.328	-12.8884	867.328	24.5986	867.328	96.0805	867.328	122.646
867.81	-12.8873	867.81	24.2116	867.81	96.0635	867.81	122.664
868.292	-12.8909	868.292	23.8343	868.292	96.0489	868.292	122.695
868.774	-12.8985	868.774	23.4787	868.774	96.0391	868.774	122.745
869.256	-12.9087	869.256	23.1577	869.256	96.0346	869.256	122.82
869.739	-12.9197	869.739	22.8837	869.739	96.0349	869.739	122.92
870.221	-12.9291	870.221	22.6677	870.221	96.0391	870.221	123.044
870.703	-12.9351	870.703	22.519	870.703	96.0465	870.703	123.188
871.185	-12.9361	871.185	22.4463	871.185	96.0566	871.185	123.35
871.667	-12.9326	871.667	22.4578	871.667	96.0688	871.667	123.531
872.149	-12.9257	872.149	22.5613	872.149	96.0823	872.149	123.734
872.631	-12.9176	872.631	22.7622	872.631	96.0954	872.631	123.96
873.113	-12.91	873.113	23.0622	873.113	96.1063	873.113	124.207
873.596	-12.9036	873.596	23.4571	873.596	96.1138	873.596	124.471
874.078	-12.899	874.078	23.9373	874.078	96.1178	874.078	124.741
874.56	-12.8959	874.56	24.4886	874.56	96.12	874.56	125.004
875.042	-12.8943	875.042	25.0939	875.042	96.123	875.042	125.25
875.524	-12.894	875.524	25.7349	875.524	96.1299	875.524	125.47
876.006	-12.895	876.006	26.3928	876.006	96.1434	876.006	125.662
876.488	-12.8971	876.488	27.0488	876.488	96.1648	876.488	125.824
876.97	-12.8999	876.97	27.685	876.97	96.1943	876.97	125.956
877.452	-12.9028	877.452	28.2851	877.452	96.231	877.452	126.058
877.935	-12.9056	877.935	28.8365	877.935	96.2735	877.935	126.13
878.417	-12.908	878.417	29.3306	878.417	96.3199	878.417	126.171
878.899	-12.9103	878.899	29.7635	878.899	96.3683	878.899	126.182
879.381	-12.9131	879.381	30.1358	879.381	96.4164	879.381	126.167
879.863	-12.9173	879.863	30.4507	879.863	96.4618	879.863	126.133
880.345	-12.9234	880.345	30.7131	880.345	96.5022	880.345	126.087
880.827	-12.932	880.827	30.9287	880.827	96.5365	880.827	126.035
881.309	-12.9426	881.309	31.1024	881.309	96.5649	881.309	125.981
881.792	-12.9543	881.792	31.2386	881.792	96.5894	881.792	125.925
882.274	-12.9658	882.274	31.3403	882.274	96.6131	882.274	125.867
882.756	-12.9756	882.756	31.4097	882.756	96.6391	882.756	125.805
883.238	-12.9822	883.238	31.448	883.238	96.6693	883.238	125.74
883.72	-12.9844	883.72	31.4558	883.72	96.7042	883.72	125.674
884.202	-12.9808	884.202	31.4336	884.202	96.7423	884.202	125.61
884.684	-12.9699	884.684	31.3819	884.684	96.7817	884.684	125.552
885.166	-12.9517	885.166	31.3026	885.166	96.8205	885.166	125.499
885.648	-12.9293	885.648	31.1985	885.648	96.8577	885.648	125.451
886.131	-12.9089	886.131	31.0747	886.131	96.8937	886.131	125.406
886.613	-12.8971	886.613	30.9385	886.613	96.9292	886.613	125.364
887.095	-12.8971	887.095	30.7993	887.095	96.9646	887.095	125.327
887.577	-12.9084	887.577	30.6678	887.577	96.9996	887.577	125.299
888.059	-12.9269	888.059	30.5547	888.059	97.0327	888.059	125.285
888.541	-12.9476	888.541	30.4693	888.541	97.0625	888.541	125.287
889.023	-12.9656	889.023	30.4178	889.023	97.0877	889.023	125.305
889.505	-12.9774	889.505	30.4029	889.505	97.1081	889.505	125.336
889.987	-12.9817	889.987	30.4236	889.987	97.1243	889.987	125.375
890.47	-12.9794	890.47	30.477	890.47	97.1375	890.47	125.416
890.952	-12.9732	890.952	30.5585	890.952	97.1487	890.952	125.458
891.434	-12.9665	891.434	30.6637	891.434	97.1585	891.434	125.501
891.916	-12.9623	891.916	30.7885	891.916	97.1667	891.916	125.546
892.398	-12.9619	892.398	30.9292	892.398	97.1734	892.398	125.592
892.88	-12.9649	892.88	31.0821	892.88	97.1787	892.88	125.64
893.362	-12.9706	893.362	31.2434	893.362	97.183	893.362	125.683
893.845	-12.978	893.845	31.4089	893.845	97.1861	893.845	125.72
894.327	-12.9861	894.327	31.5745	894.327	97.1874	894.327	125.747
894.809	-12.994	894.809	31.7358	894.809	97.1848	894.809	125.763
895.291	-13.0006	895.291	31.889	895.291	97.1756	895.291	125.773
895.773	-13.0048	895.773	32.0311	895.773	97.1575	895.773	125.778
896.255	-13.0061	896.255	32.1597	896.255	97.1298	896.255	125.781
896.737	-13.0044	896.737	32.2739	896.737	97.0941	896.737	125.782
897.219	-13.0009	897.219	32.3735	897.219	97.0543	897.219	125.78
897.701	-12.9971	897.701	32.4592	897.701	97.0152	897.701	125.772
898.183	-12.9946	898.183	32.5323	898.183	96.9809	898.183	125.757
898.666	-12.9946	898.666	32.5945	898.666	96.9534	898.666	125.737
899.148	-12.9972	899.148	32.6474	899.148	96.932	899.148	125.715
899.63	-13.0017	899.63	32.6928	899.63	96.9144	899.63	125.696
900.112	-13.0061	900.112	32.7323	900.112	96.8979	900.112	125.683
900.594	-13.0089	900.594	32.7671	900.594	96.8807	900.594	125.676
901.076	-13.0087	901.076	32.7982	901.076	96.8629	901.076	125.672
901.558	-13.0052	901.558	32.826	901.558	96.8458	901.558	125.668
902.04	-12.9974	902.04	32.8507	902.04	96.8307	902.04	125.661
902.523	-12.9843	902.523	32.8726	902.523	96.8176	902.523	125.649
903.005	-12.9656	903.005	32.8917	903.005	96.8048	903.005	125.636
903.487	-12.9443	903.487	32.9086	903.487	96.7891	903.487	125.624
903.969	-12.9268	903.969	32.9237	903.969	96.7677	903.969	125.615
904.451	-12.9182	904.451	32.9378	904.451	96.739	904.451	125.611
904.933	-12.9192	904.933	32.9514	904.933	96.7041	904.933	125.608
905.415	-12.927	905.415	32.9644	905.415	96.6655	905.415	125.605
905.897	-12.9372	905.897	32.9764	905.897	96.6264	905.897	125.599
906.38	-12.9464	906.38	32.9868	906.38	96.5892	906.38	125.59
906.862	-12.9529	906.862	32.9948	906.862	96.554	906.862	125.58
907.344	-12.9567	907.344	32.9999	907.344	96.5192	907.344	125.573
907.826	-12.9583	907.826	33.0023	907.826	96.4825	907.826	125.571
908.308	-12.9585	908.308	33.0025	908.308	96.4417	908.308	125.574
908.79	-12.9578	908.79	33.0013	908.79	96.3967	908.79	125.579
909.272	-12.9569	909.272	32.9995	909.272	96.3487	909.272	125.583
909.754	-12.9562	909.754	32.9977	909.754	96.2998	909.754	125.583
910.236	-12.9567	910.236	32.996	910.236	96.2522	910.236	125.579
910.718	-12.9592	910.718	32.9941	910.718	96.2065	910.718	125.571
911.201	-12.9646	911.201	32.9913	911.201	96.1625	911.201	125.564
911.683	-12.9729	911.683	32.987	911.683	96.1195	911.683	125.559
912.165	-12.9837	912.165	32.9806	912.165	96.0768	912.165	125.556
912.647	-12.9957	912.647	32.9715	912.647	96.0346	912.647	125.554
913.129	-13.0073	913.129	32.9596	913.129	95.9937	913.129	125.551
913.611	-13.0164	913.611	32.9446	913.611	95.9549	913.611	125.546
914.093	-13.0219	914.093	32.9266	914.093	95.9178	914.093	125.538
914.576	-13.0234	914.576	32.906	914.576	95.8805	914.576	125.531
915.058	-13.022	915.058	32.8833	915.058	95.8405	915.058	125.529
915.54	-13.0194	915.54	32.8594	915.54	95.7953	915.54	125.531
916.022	-13.0172	916.022	32.8352	916.022	95.7439	916.022	125.538
916.504	-13.0164	916.504	32.812	916.504	95.6879	916.504	125.546
916.986	-13.0173	916.986	32.7908	916.986	95.631	916.986	125.551
917.468	-13.0203	917.468	32.7727	917.468	95.5778	917.468	125.55
917.95	-13.0255	917.95	32.7589	917.95	95.5327	917.95	125.543
918.432	-13.0331	918.432	32.7504	918.432	95.4982	918.432	125.533
918.915	-13.0423	918.915	32.7482	918.915	95.4749	918.915	125.524
919.397	-13.0514	919.397	32.7527	919.397	95.4617	919.397	125.52
919.879	-13.0581	919.879	32.7638	919.879	95.4569	919.879	125.522
920.361	-13.0604	920.361	32.7806	920.361	95.4589	920.361	125.527
920.843	-13.0581	920.843	32.8017	920.843	95.4668	920.843	125.534
921.325	-13.0542	921.325	32.8254	921.325	95.4804	921.325	125.538
921.807	-13.054	921.807	32.8503	921.807	95.4989	921.807	125.538
922.289	-13.0626	922.289	32.8754	922.289	95.521	922.289	125.535
922.771	-13.08	922.771	32.9007	922.771	95.5451	922.771	125.531
923.254	-13.0982	923.254	32.9269	923.254	95.5692	923.254	125.53
923.736	-13.1067	923.736	32.9551	923.736	95.5923	923.736	125.531
924.218	-13.1038	924.218	32.9864	924.218	95.6149	924.218	125.534
924.7	-13.0967	924.7	33.0212	924.7	95.6385	924.7	125.537
925.182	-13.0913	925.182	33.0596	925.182	95.6651	925.182	125.538
925.664	-13.0884	925.664	33.1008	925.664	95.6962	925.664	125.538
926.146	-13.0864	926.146	33.1441	926.146	95.7319	926.146	125.538
926.628	-13.0837	926.628	33.1882	926.628	95.7711	926.628	125.539
927.111	-13.0802	927.111	33.2328	927.111	95.8119	927.111	125.542
927.593	-13.0767	927.593	33.2774	927.593	95.8527	927.593	125.547
928.075	-13.0746	928.075	33.3221	928.075	95.8925	928.075	125.551
928.557	-13.0751	928.557	33.3671	928.557	95.9314	928.557	125.553
929.039	-13.0786	929.039	33.412	929.039	95.9697	929.039	125.55
929.521	-13.085	929.521	33.4563	929.521	96.0072	929.521	125.544
930.003	-13.0925	930.003	33.4994	930.003	96.0431	930.003	125.536
930.485	-13.0983	930.485	33.5404	930.485	96.0762	930.485	125.53
930.967	-13.0995	930.967	33.5786	930.967	96.1052	930.967	125.528
931.45	-13.095	931.45	33.6137	931.45	96.1303	931.45	125.529
931.932	-13.0867	931.932	33.6455	931.932	96.153	931.932	125.53
932.414	-13.0785	932.414	33.6744	932.414	96.1761	932.414	125.528
932.896	-13.0732	932.896	33.7005	932.896	96.2024	932.896	125.52
933.378	-13.0723	933.378	33.724	933.378	96.2336	933.378	125.506
933.86	-13.0751	933.86	33.7451	933.86	96.2693	933.86	125.489
934.342	-13.0806	934.342	33.764	934.342	96.3081	934.342	125.472
934.824	-13.0875	934.824	33.7811	934.824	96.3477	934.824	125.459
935.307	-13.0955	935.307	33.797	935.307	96.3866	935.307	125.45
935.789	-13.1045	935.789	33.8124	935.789	96.4249	935.789	125.446
936.271	-13.1151	936.271	33.8275	936.271	96.4641	936.271	125.444
936.753	-13.1282	936.753	33.8425	936.753	96.5063	936.753	125.442
937.235	-13.1443	937.235	33.8571	937.235	96.5528	937.235	125.438
937.717	-13.1619	937.717	33.8709	937.717	96.6031	937.717	125.433
938.199	-13.1767	938.199	33.8836	938.199	96.6554	938.199	125.428
938.681	-13.1821	938.681	33.8948	938.681	96.707	938.681	125.425
939.163	-13.1745	939.163	33.9047	939.163	96.7557	939.163	125.424
939.646	-13.1573	939.646	33.9135	939.646	96.8006	939.646	125.421
940.128	-13.1395	940.128	33.9211	940.128	96.8422	940.128	125.417
940.61	-13.1279	940.61	33.9276	940.61	96.8818	940.61	125.41
941.092	-13.1243	941.092	33.9324	941.092	96.9203	941.092	125.401
941.574	-13.1258	941.574	33.935	941.574	96.9578	941.574	125.392
942.056	-13.1283	942.056	33.935	942.056	96.9931	942.056	125.385
942.538	-13.1287	942.538	33.9326	942.538	97.0252	942.538	125.383
943.02	-13.1255	943.02	33.9282	943.02	97.0533	943.02	125.384
943.503	-13.1199	943.503	33.9224	943.503	97.0784	943.503	125.384
943.985	-13.1141	943.985	33.916	943.985	97.1022	943.985	125.382
944.467	-13.1103	944.467	33.9095	944.467	97.1267	944.467	125.373
944.949	-13.1102	944.949	33.9029	944.949	97.1531	944.949	125.36
945.431	-13.1138	945.431	33.8959	945.431	97.1809	945.431	125.344
945.913	-13.1202	945.913	33.8881	945.913	97.2083	945.913	125.328
946.395	-13.1277	946.395	33.8793	946.395	97.233	946.395	125.316
946.877	-13.1341	946.877	33.8693	946.877	97.2533	946.877	125.307
947.359	-13.1378	947.359	33.8582	947.359	97.2691	947.359	125.3
947.842	-13.1379	947.842	33.8461	947.842	97.2815	947.842	125.293
948.324	-13.1347	948.324	33.8328	948.324	97.2921	948.324	125.282
948.806	-13.13	948.806	33.8179	948.806	97.302	948.806	125.27
949.288	-13.1257	949.288	33.801	949.288	97.3112	949.288	125.257
949.77	-13.1235	949.77	33.7816	949.77	97.3186	949.77	125.247
950.252	-13.1248	950.252	33.7598	950.252	97.323	950.252	125.243
950.734	-13.13	950.734	33.7361	950.734	97.3239	950.734	125.243
951.216	-13.1396	951.216	33.7113	951.216	97.3219	951.216	125.246
951.698	-13.1536	951.698	33.6863	951.698	97.3188	951.698	125.248
952.181	-13.1718	952.181	33.6618	952.181	97.3161	952.181	125.247
952.663	-13.1938	952.663	33.6381	952.663	97.3142	952.663	125.242
953.145	-13.2186	953.145	33.6154	953.145	97.3117	953.145	125.235
953.627	-13.245	953.627	33.5935	953.627	97.3058	953.627	125.231
954.109	-13.271	954.109	33.5727	954.109	97.2935	954.109	125.231
954.591	-13.2934	954.591	33.5534	954.591	97.273	954.591	125.236
955.073	-13.3081	955.073	33.5367	955.073	97.2449	955.073	125.245
955.555	-13.3106	955.555	33.5241	955.555	97.2119	955.555	125.255
956.038	-13.2981	956.038	33.5171	956.038	97.1777	956.038	125.264
956.52	-13.2723	956.52	33.5177	956.52	97.1456	956.52	125.27
957.002	-13.2395	957.002	33.5271	957.002	97.1175	957.002	125.277
957.484	-13.2078	957.484	33.5466	957.484	97.0931	957.484	125.284
957.966	-13.1829	957.966	33.5762	957.966	97.0706	957.966	125.294
958.448	-13.1672	958.448	33.6157	958.448	97.0479	958.448	125.306
958.93	-13.1598	958.93	33.6635	958.93	97.0235	958.93	125.318
959.412	-13.1577	959.412	33.7175	959.412	96.9967	959.412	125.327
959.894	-13.1583	959.894	33.7751	959.894	96.9679	959.894	125.332
960.377	-13.1593	960.377	33.8337	960.377	96.9374	960.377	125.33
960.859	-13.1602	960.859	33.8908	960.859	96.9053	960.859	125.325
961.341	-13.1613	961.341	33.9445	961.341	96.8714	961.341	125.319
961.823	-13.163	961.823	33.9939	961.823	96.8358	961.823	125.313
962.305	-13.1653	962.305	34.0391	962.305	96.7991	962.305	125.309
962.787	-13.1674	962.787	34.0805	962.787	96.7633	962.787	125.306
963.269	-13.1688	963.269	34.1189	963.269	96.7305	963.269	125.302
963.751	-13.1703	963.751	34.1547	963.751	96.7027	963.751	125.297
964.234	-13.1729	964.234	34.1878	964.234	96.6803	964.234	125.291
964.716	-13.1765	964.716	34.2174	964.716	96.6617	964.716	125.285
965.198	-13.1803	965.198	34.2424	965.198	96.6437	965.198	125.281
965.68	-13.1828	965.68	34.2616	965.68	96.6227	965.68	125.28
966.162	-13.1837	966.162	34.2745	966.162	96.5959	966.162	125.279
966.644	-13.1836	966.644	34.2812	966.644	96.5627	966.644	125.276
967.126	-13.1838	967.126	34.2824	967.126	96.5244	967.126	125.268
967.608	-13.1856	967.608	34.2796	967.608	96.4839	967.608	125.253
968.091	-13.1889	968.091	34.2746	968.091	96.4443	968.091	125.231
968.573	-13.1926	968.573	34.2689	968.573	96.4076	968.573	125.207
969.055	-13.1945	969.055	34.2639	969.055	96.3747	969.055	125.185
969.537	-13.1927	969.537	34.2601	969.537	96.3452	969.537	125.167
970.019	-13.1871	970.019	34.2578	970.019	96.3185	970.019	125.155
970.501	-13.181	970.501	34.2567	970.501	96.2941	970.501	125.147
970.983	-13.1813	970.983	34.256	970.983	96.2721	970.983	125.139
971.465	-13.1971	971.465	34.2548	971.465	96.253	971.465	125.129
971.947	-13.2345	971.947	34.2524	971.947	96.2371	971.947	125.116
972.429	-13.2876	972.429	34.2481	972.429	96.224	972.429	125.1
972.912	-13.3322	972.912	34.242	972.912	96.213	972.912	125.083
973.394	-13.3396	973.394	34.2342	973.394	96.2034	973.394	125.068
973.876	-13.3108	973.876	34.2253	973.876	96.195	973.876	125.055
974.358	-13.2776	974.358	34.2157	974.358	96.1883	974.358	125.043
974.84	-13.2611	974.84	34.2055	974.84	96.185	974.84	125.03
975.322	-13.2591	975.322	34.195	975.322	96.186	975.322	125.015
975.804	-13.2629	975.804	34.1839	975.804	96.1919	975.804	124.999
976.286	-13.2653	976.286	34.1723	976.286	96.2014	976.286	124.983
976.769	-13.2628	976.769	34.1607	976.769	96.2125	976.769	124.969
977.251	-13.2549	977.251	34.1494	977.251	96.2226	977.251	124.959
977.733	-13.2438	977.733	34.1393	977.733	96.2302	977.733	124.953
978.215	-13.2329	978.215	34.1307	978.215	96.2352	978.215	124.949
978.697	-13.2259	978.697	34.1238	978.697	96.2391	978.697	124.943
979.179	-13.2258	979.179	34.1183	979.179	96.2442	979.179	124.934
979.661	-13.234	979.661	34.1135	979.661	96.252	979.661	124.921
980.143	-13.2505	980.143	34.1084	980.143	96.2633	980.143	124.907
980.625	-13.2738	980.625	34.1026	980.625	96.2769	980.625	124.893
981.108	-13.3023	981.108	34.0958	981.108	96.2912	981.108	124.882
981.59	-13.3331	981.59	34.0881	981.59	96.3046	981.59	124.873
982.072	-13.3621	982.072	34.0796	982.072	96.3165	982.072	124.865
982.554	-13.3838	982.554	34.0707	982.554	96.3272	982.554	124.854
983.036	-13.393	983.036	34.0614	983.036	96.3381	983.036	124.839
983.518	-13.3879	983.518	34.0514	983.518	96.35	983.518	124.82
984	-13.3721	984	34.0408	984	96.3628	984	124.798
984.482	-13.3516	984.482	34.0295	984.482	96.3756	984.482	124.777
984.965	-13.3312	984.965	34.0179	984.965	96.3867	984.965	124.758
985.447	-13.3138	985.447	34.0065	985.447	96.3947	985.447	124.743
985.929	-13.3011	985.929	33.9957	985.929	96.399	985.929	124.729
986.411	-13.2937	986.411	33.9856	986.411	96.3999	986.411	124.716
986.893	-13.2894	986.893	33.976	986.893	96.3983	986.893	124.702
987.375	-13.2825	987.375	33.9664	987.375	96.3945	987.375	124.686
987.857	-13.2672	987.857	33.956	987.857	96.3885	987.857	124.67
988.339	-13.2452	988.339	33.9447	988.339	96.3791	988.339	124.654
988.822	-13.2265	988.822	33.9325	988.822	96.3656	988.822	124.64
989.304	-13.2197	989.304	33.9197	989.304	96.3476	989.304	124.625
989.786	-13.225	989.786	33.9069	989.786	96.326	989.786	124.609
990.268	-13.2376	990.268	33.8942	990.268	96.3026	990.268	124.59
990.75	-13.2516	990.75	33.8817	990.75	96.2794	990.75	124.566
991.232	-13.263	991.232	33.8689	991.232	96.2575	991.232	124.542
991.714	-13.2697	991.714	33.8553	991.714	96.237	991.714	124.518
992.196	-13.2712	992.196	33.8406	992.196	96.2164	992.196	124.5
992.678	-13.2682	992.678	33.8249	992.678	96.1939	992.678	124.487
993.16	-13.2622	993.16	33.8085	993.16	96.1683	993.16	124.479
993.643	-13.2546	993.643	33.792	993.643	96.1397	993.643	124.471
994.125	-13.2467	994.125	33.7758	994.125	96.1094	994.125	124.458
994.607	-13.239	994.607	33.7598	994.607	96.0793	994.607	124.439
995.089	-13.232	995.089	33.7438	995.089	96.0507	995.089	124.413
995.571	-13.2267	995.571	33.7269	995.571	96.0236	995.571	124.383
996.053	-13.2246	996.053	33.7087	996.053	95.9969	996.053	124.353
996.535	-13.2269	996.535	33.6886	996.535	95.9685	996.535	124.325
997.018	-13.2346	997.018	33.6668	997.018	95.9365	997.018	124.302
997.5	-13.2475	997.5	33.6435	997.5	95.9001	997.5	124.281
997.982	-13.2644	997.982	33.6191	997.982	95.8603	997.982	124.259
998.464	-13.2822	998.464	33.5938	998.464	95.8186	998.464	124.233
998.946	-13.296	998.946	33.5677	998.946	95.7766	998.946	124.204
999.428	-13.2994	999.428	33.5408	999.428	95.7355	999.428	124.173
999.91	-13.2887	999.91	33.5133	999.91	95.6952	999.91	124.142
1000.39	-13.2678	1000.39	33.485	1000.39	95.6548	1000.39	124.114
1000.87	-13.2465	1000.87	33.4563	1000.87	95.6134	1000.87	124.09
1001.36	-13.2327	1001.36	33.4271	1001.36	95.5703	1001.36	124.067
1001.84	-13.2279	1001.84	33.3972	1001.84	95.5255	1001.84	124.043
1002.32	-13.2284	1002.32	33.3662	1002.32	95.4797	1002.32	124.015
1002.8	-13.2293	1002.8	33.3334	1002.8	95.4332	1002.8	123.983
1003.28	-13.2274	1003.28	33.2982	1003.28	95.386	1003.28	123.949
1003.77	-13.2237	1003.77	33.2602	1003.77	95.3376	1003.77	123.916
1004.25	-13.2227	1004.25	33.2193	1004.25	95.2872	1004.25	123.886
1004.73	-13.2298	1004.73	33.1758	1004.73	95.2342	1004.73	123.859
1005.21	-13.2467	1005.21	33.1301	1005.21	95.1786	1005.21	123.833
1005.7	-13.2659	1005.7	33.0824	1005.7	95.1211	1005.7	123.806
1006.18	-13.2715	1006.18	33.033	1006.18	95.0624	1006.18	123.775
1006.66	-13.252	1006.66	32.9815	1006.66	95.0032	1006.66	123.74
1007.14	-13.2167	1007.14	32.9277	1007.14	94.9432	1007.14	123.703
1007.62	-13.1885	1007.62	32.8709	1007.62	94.8816	1007.62	123.667
1008.11	-13.1804	1008.11	32.8107	1008.11	94.8178	1008.11	123.633
1008.59	-13.1903	1008.59	32.7466	1008.59	94.7512	1008.59	123.603
1009.07	-13.2095	1009.07	32.678	1009.07	94.6825	1009.07	123.573
1009.55	-13.229	1009.55	32.6042	1009.55	94.6127	1009.55	123.541
1010.03	-13.2418	1010.03	32.5245	1010.03	94.5432	1010.03	123.506
1010.52	-13.244	1010.52	32.4385	1010.52	94.4746	1010.52	123.466
1011	-13.2351	1011	32.3463	1011	94.4069	1011	123.423
1011.48	-13.2188	1011.48	32.2485	1011.48	94.339	1011.48	123.381
1011.96	-13.2008	1011.96	32.1463	1011.96	94.2699	1011.96	123.343
1012.45	-13.1867	1012.45	32.041	1012.45	94.1988	1012.45	123.308
1012.93	-13.1799	1012.93	31.9336	1012.93	94.1261	1012.93	123.276
1013.41	-13.1813	1013.41	31.8246	1013.41	94.0526	1013.41	123.242
1013.89	-13.1895	1013.89	31.7139	1013.89	93.9796	1013.89	123.206
1014.37	-13.2021	1014.37	31.6007	1014.37	93.9077	1014.37	123.166
1014.86	-13.2161	1014.86	31.4841	1014.86	93.8365	1014.86	123.124
1015.34	-13.2283	1015.34	31.3633	1015.34	93.7644	1015.34	123.081
1015.82	-13.2356	1015.82	31.2375	1015.82	93.6897	1015.82	123.039
1016.3	-13.2364	1016.3	31.1061	1016.3	93.6109	1016.3	122.999
1016.78	-13.2315	1016.78	30.9687	1016.78	93.5279	1016.78	122.959
1017.27	-13.2234	1017.27	30.8251	1017.27	93.4415	1017.27	122.917
1017.75	-13.2145	1017.75	30.6749	1017.75	93.3534	1017.75	122.872
1018.23	-13.2062	1018.23	30.5184	1018.23	93.2649	1018.23	122.824
1018.71	-13.1994	1018.71	30.356	1018.71	93.1765	1018.71	122.776
1019.2	-13.1946	1019.2	30.1885	1019.2	93.0877	1019.2	122.731
1019.68	-13.1925	1019.68	30.0168	1019.68	92.9976	1019.68	122.691
1020.16	-13.1929	1020.16	29.8416	1020.16	92.9051	1020.16	122.655
1020.64	-13.195	1020.64	29.6634	1020.64	92.8102	1020.64	122.621
1021.12	-13.1977	1021.12	29.4825	1021.12	92.7138	1021.12	122.586
1021.61	-13.2005	1021.61	29.2991	1021.61	92.6174	1021.61	122.549
1022.09	-13.2033	1022.09	29.1141	1022.09	92.5228	1022.09	122.51
1022.57	-13.2068	1022.57	28.9288	1022.57	92.4309	1022.57	122.472
1023.05	-13.2138	1023.05	28.7445	1023.05	92.3417	1023.05	122.439
1023.53	-13.2291	1023.53	28.5626	1023.53	92.2547	1023.53	122.412
1024.02	-13.2563	1024.02	28.3835	1024.02	92.1689	1024.02	122.39
1024.5	-13.2867	1024.5	28.2067	1024.5	92.0841	1024.5	122.369
1024.98	-13.2876	1024.98	28.0305	1024.98	92.0003	1024.98	122.346
1025.46	-13.2213	1025.46	27.8531	1025.46	91.9184	1025.46	122.317
1025.94	-13.1085	1025.94	27.673	1025.94	91.8393	1025.94	122.282
1026.43	-13.0157	1026.43	27.4895	1026.43	91.7635	1026.43	122.242
1026.91	-12.9719	1026.91	27.3022	1026.91	91.6913	1026.91	122.202
1027.39	-12.9714	1027.39	27.1109	1027.39	91.6228	1027.39	122.164
1027.87	-13.0002	1027.87	26.915	1027.87	91.5583	1027.87	122.129
1028.36	-13.044	1028.36	26.7125	1028.36	91.4994	1028.36	122.096
1028.84	-13.0904	1028.84	26.5009	1028.84	91.4482	1028.84	122.062
1029.32	-13.1314	1029.32	26.2777	1029.32	91.4075	1029.32	122.024
1029.8	-13.1631	1029.8	26.0406	1029.8	91.3794	1029.8	121.981
1030.28	-13.1845	1030.28	25.7886	1030.28	91.3649	1030.28	121.935
1030.77	-13.1964	1030.77	25.5215	1030.77	91.3631	1030.77	121.888
1031.25	-13.2006	1031.25	25.2393	1031.25	91.372	1031.25	121.841
1031.73	-13.2001	1031.73	24.942	1031.73	91.389	1031.73	121.795
1032.21	-13.1977	1032.21	24.6282	1032.21	91.4122	1032.21	121.746
1032.69	-13.1963	1032.69	24.2964	1032.69	91.4404	1032.69	121.692
1033.18	-13.1974	1033.18	23.945	1033.18	91.4741	1033.18	121.633
1033.66	-13.2013	1033.66	23.5736	1033.66	91.5141	1033.66	121.568
1034.14	-13.2072	1034.14	23.1836	1034.14	91.5608	1034.14	121.503
1034.62	-13.2124	1034.62	22.7779	1034.62	91.6138	1034.62	121.441
1035.11	-13.2124	1035.11	22.3605	1035.11	91.6717	1035.11	121.386
1035.59	-13.202	1035.59	21.9349	1035.59	91.7325	1035.59	121.338
1036.07	-13.1795	1036.07	21.5046	1036.07	91.7944	1036.07	121.296
1036.55	-13.1499	1036.55	21.0722	1036.55	91.8561	1036.55	121.256
1037.03	-13.1233	1037.03	20.6409	1037.03	91.9172	1037.03	121.217
1037.52	-13.1075	1037.52	20.2149	1037.52	91.9774	1037.52	121.18
1038	-13.1046	1038	19.8	1038	92.036	1038	121.149
1038.48	-13.1116	1038.48	19.4025	1038.48	92.0918	1038.48	121.128
1038.96	-13.1229	1038.96	19.0282	1038.96	92.1433	1038.96	121.122
1039.44	-13.1329	1039.44	18.6806	1039.44	92.189	1039.44	121.13
1039.93	-13.1376	1039.93	18.3609	1039.93	92.2283	1039.93	121.149
1040.41	-13.1357	1040.41	18.0685	1040.41	92.2617	1040.41	121.175
1040.89	-13.1282	1040.89	17.8029	1040.89	92.2904	1040.89	121.205
1041.37	-13.1164	1041.37	17.5653	1041.37	92.316	1041.37	121.239
1041.85	-13.1006	1041.85	17.3593	1041.85	92.339	1041.85	121.277
1042.34	-13.0799	1042.34	17.1904	1042.34	92.3594	1042.34	121.323
1042.82	-13.0564	1042.82	17.0644	1042.82	92.3761	1042.82	121.381
1043.3	-13.0372	1043.3	16.9861	1043.3	92.3877	1043.3	121.45
1043.78	-13.0306	1043.78	16.958	1043.78	92.3934	1043.78	121.528
1044.27	-13.0388	1044.27	16.9806	1044.27	92.3935	1044.27	121.611
1044.75	-13.0576	1044.75	17.0536	1044.75	92.389	1044.75	121.697
1045.23	-13.0799	1045.23	17.1763	1045.23	92.3814	1045.23	121.785
1045.71	-13.0998	1045.71	17.3473	1045.71	92.3716	1045.71	121.876
1046.19	-13.1141	1046.19	17.5642	1046.19	92.3599	1046.19	121.973
1046.68	-13.1226	1046.68	17.8215	1046.68	92.3458	1046.68	122.077
1047.16	-13.1266	1047.16	18.1108	1047.16	92.3285	1047.16	122.186
1047.64	-13.1286	1047.64	18.4211	1047.64	92.3077	1047.64	122.296
1048.12	-13.1302	1048.12	18.7407	1048.12	92.2838	1048.12	122.401
1048.6	-13.1325	1048.6	19.0594	1048.6	92.2578	1048.6	122.498
1049.09	-13.1356	1049.09	19.3702	1049.09	92.2309	1049.09	122.583
1049.57	-13.139	1049.57	19.6699	1049.57	92.2034	1049.57	122.659
1050.05	-13.1422	1050.05	19.9578	1050.05	92.175	1050.05	122.726
1050.53	-13.1449	1050.53	20.235	1050.53	92.1447	1050.53	122.786
1051.02	-13.1471	1051.02	20.5025	1051.02	92.1109	1051.02	122.839
1051.5	-13.1492	1051.5	20.7609	1051.5	92.0726	1051.5	122.884
1051.98	-13.1517	1051.98	21.01	1051.98	92.0295	1051.98	122.918
1052.46	-13.1551	1052.46	21.2503	1052.46	91.9825	1052.46	122.94
1052.94	-13.1595	1052.94	21.4822	1052.94	91.9329	1052.94	122.951
1053.42	-13.1646	1053.42	21.7069	1053.42	91.8824	1053.42	122.954
1053.91	-13.1701	1053.91	21.925	1053.91	91.8319	1053.91	122.955
1054.39	-13.1759	1054.39	22.1362	1054.39	91.782	1054.39	122.953
1054.87	-13.1815	1054.87	22.3382	1054.87	91.7327	1054.87	122.95
1055.35	-13.1868	1055.35	22.5279	1055.35	91.684	1055.35	122.943
1055.84	-13.1918	1055.84	22.7014	1055.84	91.6357	1055.84	122.926
1056.32	-13.1967	1056.32	22.8554	1056.32	91.5881	1056.32	122.897
1056.8	-13.2016	1056.8	22.988	1056.8	91.5411	1056.8	122.855
1057.28	-13.2069	1057.28	23.0987	1057.28	91.4947	1057.28	122.802
1057.76	-13.2127	1057.76	23.1872	1057.76	91.448	1057.76	122.742
1058.25	-13.2191	1058.25	23.2529	1058.25	91.4004	1058.25	122.679
1058.73	-13.226	1058.73	23.2943	1058.73	91.3508	1058.73	122.612
1059.21	-13.2329	1059.21	23.3082	1059.21	91.299	1059.21	122.54
1059.69	-13.2392	1059.69	23.2911	1059.69	91.2456	1059.69	122.458
1060.17	-13.2442	1060.17	23.2398	1060.17	91.1915	1060.17	122.364
1060.66	-13.2471	1060.66	23.1527	1060.66	91.1387	1060.66	122.257
1061.14	-13.2478	1061.14	23.0296	1061.14	91.0887	1061.14	122.139
1061.62	-13.2462	1061.62	22.8718	1061.62	91.0429	1061.62	122.014
1062.1	-13.2432	1062.1	22.6809	1062.1	91.002	1062.1	121.884
1062.59	-13.2397	1062.59	22.458	1062.59	90.9662	1062.59	121.751
1063.07	-13.2368	1063.07	22.2032	1063.07	90.9352	1063.07	121.613
1063.55	-13.2354	1063.55	21.9159	1063.55	90.9084	1063.55	121.469
1064.03	-13.2359	1064.03	21.5957	1064.03	90.8846	1064.03	121.317
1064.51	-13.2385	1064.51	21.2435	1064.51	90.8624	1064.51	121.157
1065	-13.2428	1065	20.8617	1065	90.8398	1065	120.994
1065.48	-13.2483	1065.48	20.4539	1065.48	90.8149	1065.48	120.831
1065.96	-13.2544	1065.96	20.0239	1065.96	90.7862	1065.96	120.671
1066.44	-13.2609	1066.44	19.5746	1066.44	90.7528	1066.44	120.514
1066.92	-13.2671	1066.92	19.1074	1066.92	90.7151	1066.92	120.357
1067.41	-13.2729	1067.41	18.6227	1067.41	90.6747	1067.41	120.196
1067.89	-13.2781	1067.89	18.1211	1067.89	90.6333	1067.89	120.029
1068.37	-13.2825	1068.37	17.6045	1068.37	90.5923	1068.37	119.855
1068.85	-13.2863	1068.85	17.0769	1068.85	90.5521	1068.85	119.678
1069.34	-13.2897	1069.34	16.5429	1069.34	90.512	1069.34	119.505
1069.82	-13.2934	1069.82	16.0072	1069.82	90.4699	1069.82	119.338
1070.3	-13.2977	1070.3	15.4723	1070.3	90.4234	1070.3	119.181
1070.78	-13.3032	1070.78	14.9386	1070.78	90.3702	1070.78	119.03
1071.26	-13.31	1071.26	14.4047	1071.26	90.309	1071.26	118.881
1071.75	-13.3182	1071.75	13.8699	1071.75	90.2391	1071.75	118.732
1072.23	-13.3272	1072.23	13.3353	1072.23	90.1604	1072.23	118.582
1072.71	-13.3367	1072.71	12.8045	1072.71	90.0733	1072.71	118.434
1073.19	-13.3457	1073.19	12.2829	1073.19	89.9782	1073.19	118.292
1073.67	-13.3537	1073.67	11.7752	1073.67	89.876	1073.67	118.158
1074.16	-13.3599	1074.16	11.284	1074.16	89.7679	1074.16	118.033
1074.64	-13.3641	1074.64	10.8086	1074.64	89.6559	1074.64	117.916
1075.12	-13.3659	1075.12	10.3469	1075.12	89.5426	1075.12	117.801
1075.6	-13.3658	1075.6	9.89708	1075.6	89.4309	1075.6	117.688
1076.09	-13.3642	1076.09	9.46012	1076.09	89.3235	1076.09	117.576
1076.57	-13.3617	1076.57	9.03999	1076.57	89.2223	1076.57	117.472
1077.05	-13.3595	1077.05	8.64257	1077.05	89.1284	1077.05	117.38
1077.53	-13.3586	1077.53	8.27314	1077.53	89.0418	1077.53	117.307
1078.01	-13.36	1078.01	7.93429	1078.01	88.9621	1078.01	117.252
1078.49	-13.364	1078.49	7.62541	1078.49	88.8893	1078.49	117.215
1078.98	-13.3702	1078.98	7.34413	1078.98	88.8239	1078.98	117.193
1079.46	-13.377	1079.46	7.08885	1079.46	88.7674	1079.46	117.182
1079.94	-13.3823	1079.94	6.86071	1079.94	88.7215	1079.94	117.186
1080.42	-13.3844	1080.42	6.6638	1080.42	88.6882	1080.42	117.208
1080.91	-13.3826	1080.91	6.50329	1080.91	88.6688	1080.91	117.255
1081.39	-13.3772	1081.39	6.38259	1081.39	88.6639	1081.39	117.332
1081.87	-13.3686	1081.87	6.3011	1081.87	88.6734	1081.87	117.44
1082.35	-13.3567	1082.35	6.254	1082.35	88.6974	1082.35	117.575
1082.83	-13.3408	1082.83	6.23427	1082.83	88.7357	1082.83	117.73
1083.32	-13.3232	1083.32	6.23571	1083.32	88.7887	1083.32	117.898
1083.8	-13.3101	1083.8	6.25541	1083.8	88.8563	1083.8	118.077
1084.28	-13.3085	1084.28	6.29415	1084.28	88.9383	1084.28	118.265
1084.76	-13.3203	1084.76	6.35471	1084.76	89.0333	1084.76	118.465
1085.24	-13.3424	1085.24	6.43905	1085.24	89.139	1085.24	118.677
1085.73	-13.3692	1085.73	6.54619	1085.73	89.2524	1085.73	118.901
1086.21	-13.3956	1086.21	6.67188	1086.21	89.3707	1086.21	119.135
1086.69	-13.4186	1086.69	6.81041	1086.69	89.4912	1086.69	119.375
1087.17	-13.4377	1087.17	6.95727	1087.17	89.6119	1087.17	119.617
1087.65	-13.4533	1087.65	7.11123	1087.65	89.7314	1087.65	119.862
1088.14	-13.4661	1088.14	7.27443	1088.14	89.8481	1088.14	120.112
1088.62	-13.4749	1088.62	7.45066	1088.62	89.9603	1088.62	120.369
1089.1	-13.4772	1089.1	7.6426	1089.1	90.0664	1089.1	120.635
1089.58	-13.471	1089.58	7.84981	1089.58	90.1657	1089.58	120.907
1090.07	-13.458	1090.07	8.06852	1090.07	90.2581	1090.07	121.183
1090.55	-13.4428	1090.55	8.29344	1090.55	90.3449	1090.55	121.456
1091.03	-13.4314	1091.03	8.52028	1091.03	90.4275	1091.03	121.724
1091.51	-13.4269	1091.51	8.74773	1091.51	90.5074	1091.51	121.986
1091.99	-13.4298	1091.99	8.97761	1091.99	90.5851	1091.99	122.245
1092.48	-13.438	1092.48	9.21328	1092.48	90.6599	1092.48	122.503
1092.96	-13.4482	1092.96	9.45716	1092.96	90.73	1092.96	122.763
1093.44	-13.4566	1093.44	9.70898	1093.44	90.7937	1093.44	123.026
1093.92	-13.4602	1093.92	9.96557	1093.92	90.8496	1093.92	123.288
1094.4	-13.458	1094.4	10.2225	1094.4	90.8976	1094.4	123.548
1094.89	-13.4511	1094.89	10.4765	1094.89	90.9385	1094.89	123.802
1095.37	-13.4431	1095.37	10.7269	1095.37	90.9734	1095.37	124.05
1095.85	-13.4375	1095.85	10.9758	1095.85	91.0036	1095.85	124.294
1096.33	-13.4367	1096.33	11.2268	1096.33	91.0298	1096.33	124.537
1096.82	-13.4413	1096.82	11.4823	1096.82	91.0524	1096.82	124.781
1097.3	-13.4496	1097.3	11.7424	1097.3	91.0717	1097.3	125.027
1097.78	-13.4596	1097.78	12.0045	1097.78	91.0885	1097.78	125.273
1098.26	-13.4686	1098.26	12.2647	1098.26	91.1042	1098.26	125.516
1098.74	-13.4753	1098.74	12.5205	1098.74	91.1204	1098.74	125.753
1099.23	-13.4795	1099.23	12.7716	1099.23	91.1385	1099.23	125.986
1099.71	-13.4829	1099.71	13.0205	1099.71	91.1593	1099.71	126.214
1100.19	-13.4887	1100.19	13.2709	1100.19	91.1826	1100.19	126.441
1100.67	-13.4993	1100.67	13.5259	1100.67	91.2073	1100.67	126.666
1101.15	-13.5138	1101.15	13.786	1101.15	91.2319	1101.15	126.889
1101.64	-13.5256	1101.64	14.0497	1101.64	91.2552	1101.64	127.107
1102.12	-13.5253	1102.12	14.3143	1102.12	91.2763	1102.12	127.317
1102.6	-13.5112	1102.6	14.5778	1102.6	91.2952	1102.6	127.515
1103.08	-13.4931	1103.08	14.8405	1103.08	91.3122	1103.08	127.702
1103.57	-13.483	1103.57	15.1047	1103.57	91.3282	1103.57	127.879
1104.05	-13.4841	1104.05	15.3737	1104.05	91.3436	1104.05	128.049
1104.53	-13.4924	1104.53	15.65	1104.53	91.3592	1104.53	128.212
1105.01	-13.5018	1105.01	15.9334	1105.01	91.3755	1105.01	128.369
1105.49	-13.508	1105.49	16.2218	1105.49	91.3932	1105.49	128.516
1105.98	-13.5095	1105.98	16.5115	1105.98	91.4128	1105.98	128.649
1106.46	-13.5076	1106.46	16.7993	1106.46	91.4341	1106.46	128.765
1106.94	-13.5048	1106.94	17.0833	1106.94	91.4567	1106.94	128.861
1107.42	-13.5038	1107.42	17.3633	1107.42	91.4795	1107.42	128.936
1107.9	-13.5055	1107.9	17.6391	1107.9	91.5016	1107.9	128.992
1108.39	-13.5094	1108.39	17.9096	1108.39	91.5223	1108.39	129.029
1108.87	-13.514	1108.87	18.1713	1108.87	91.5418	1108.87	129.046
1109.35	-13.5178	1109.35	18.4184	1109.35	91.5614	1109.35	129.04
1109.83	-13.5206	1109.83	18.644	1109.83	91.5822	1109.83	129.011
1110.32	-13.5243	1110.32	18.8416	1110.32	91.6052	1110.32	128.957
1110.8	-13.5321	1110.8	19.0062	1110.8	91.6301	1110.8	128.877
1111.28	-13.5477	1111.28	19.1348	1111.28	91.6549	1111.28	128.775
1111.76	-13.5718	1111.76	19.2258	1111.76	91.6773	1111.76	128.654
1112.24	-13.5994	1112.24	19.2781	1112.24	91.6947	1112.24	128.518
1112.72	-13.6193	1112.72	19.2903	1112.72	91.7062	1112.72	128.371
1113.21	-13.6195	1113.21	19.2608	1113.21	91.7126	1113.21	128.215
1113.69	-13.5994	1113.69	19.1886	1113.69	91.7163	1113.69	128.052
1114.17	-13.5723	1114.17	19.0743	1114.17	91.7205	1114.17	127.883
1114.65	-13.5522	1114.65	18.9217	1114.65	91.7274	1114.65	127.713
1115.14	-13.5428	1115.14	18.7373	1115.14	91.7379	1115.14	127.548
1115.62	-13.5383	1115.62	18.5295	1115.62	91.7507	1115.62	127.393
1116.1	-13.5304	1116.1	18.3073	1116.1	91.7634	1116.1	127.256
1116.58	-13.5125	1116.58	18.0787	1116.58	91.7733	1116.58	127.139
1117.06	-13.4836	1117.06	17.8498	1117.06	91.7789	1117.06	127.045
1117.55	-13.4491	1117.55	17.625	1117.55	91.7799	1117.55	126.972
1118.03	-13.4202	1118.03	17.4083	1118.03	91.7778	1118.03	126.919
1118.51	-13.4063	1118.51	17.2039	1118.51	91.7745	1118.51	126.886
1118.99	-13.4024	1118.99	17.0166	1118.99	91.7719	1118.99	126.871
1119.47	-13.3852	1119.47	16.8505	1119.47	91.771	1119.47	126.875
1119.96	-13.3438	1119.96	16.7073	1119.96	91.7719	1119.96	126.897
1120.44	-13.308	1120.44	16.586	1120.44	91.7742	1120.44	126.934
1120.92	-13.3069	1120.92	16.4817	1120.92	91.7769	1120.92	126.981
1121.4	-13.337	1121.4	16.388	1121.4	91.7795	1121.4	127.032
1121.89	-13.3814	1121.89	16.2981	1121.89	91.7813	1121.89	127.084
1122.37	-13.4256	1122.37	16.2072	1122.37	91.7818	1122.37	127.135
1122.85	-13.461	1122.85	16.1128	1122.85	91.7806	1122.85	127.184
1123.33	-13.4848	1123.33	16.0144	1123.33	91.7773	1123.33	127.234
1123.81	-13.4984	1123.81	15.9122	1123.81	91.7718	1123.81	127.286
1124.3	-13.5055	1124.3	15.8057	1124.3	91.7649	1124.3	127.342
1124.78	-13.5102	1124.78	15.6943	1124.78	91.7575	1124.78	127.402
1125.26	-13.5156	1125.26	15.5774	1125.26	91.7513	1125.26	127.466
1125.74	-13.5234	1125.74	15.4567	1125.74	91.7472	1125.74	127.534
1126.22	-13.5337	1126.22	15.3366	1126.22	91.7456	1126.22	127.609
1126.71	-13.5458	1126.71	15.2243	1126.71	91.7453	1126.71	127.696
1127.19	-13.5584	1127.19	15.1283	1127.19	91.7446	1127.19	127.798
1127.67	-13.5692	1127.67	15.0565	1127.67	91.7416	1127.67	127.918
1128.15	-13.5752	1128.15	15.0137	1128.15	91.7347	1128.15	128.058
1128.63	-13.5732	1128.63	15.002	1128.63	91.7237	1128.63	128.215
1129.12	-13.5616	1129.12	15.0212	1129.12	91.7091	1129.12	128.387
1129.6	-13.5431	1129.6	15.071	1129.6	91.6924	1129.6	128.57
1130.08	-13.5239	1130.08	15.1524	1130.08	91.6743	1130.08	128.765
1130.56	-13.5105	1130.56	15.268	1130.56	91.6554	1130.56	128.97
1131.05	-13.5064	1131.05	15.4216	1131.05	91.6354	1131.05	129.189
1131.53	-13.5117	1131.53	15.6158	1131.53	91.6137	1131.53	129.421
1132.01	-13.524	1132.01	15.8512	1132.01	91.59	1132.01	129.668
1132.49	-13.5406	1132.49	16.1261	1132.49	91.5648	1132.49	129.926
1132.97	-13.5591	1132.97	16.4374	1132.97	91.5388	1132.97	130.195
1133.46	-13.5784	1133.46	16.7818	1133.46	91.513	1133.46	130.472
1133.94	-13.5977	1133.94	17.1575	1133.94	91.4877	1133.94	130.756
1134.42	-13.6162	1134.42	17.5636	1134.42	91.4624	1134.42	131.05
1134.9	-13.6318	1134.9	17.9992	1134.9	91.4361	1134.9	131.352
1135.38	-13.641	1135.38	18.4619	1135.38	91.4076	1135.38	131.665
1135.87	-13.641	1135.87	18.9471	1135.87	91.3759	1135.87	131.985
1136.35	-13.632	1136.35	19.4482	1136.35	91.3413	1136.35	132.309
1136.83	-13.6183	1136.83	19.958	1136.83	91.3047	1136.83	132.634
1137.31	-13.6058	1137.31	20.4702	1137.31	91.2672	1137.31	132.955
1137.8	-13.5982	1137.8	20.9805	1137.8	91.2296	1137.8	133.269
1138.28	-13.5959	1138.28	21.4868	1138.28	91.1919	1138.28	133.573
1138.76	-13.597	1138.76	21.9882	1138.76	91.1533	1138.76	133.865
1139.24	-13.5987	1139.24	22.4844	1139.24	91.1131	1139.24	134.144
1139.72	-13.5988	1139.72	22.9745	1139.72	91.0707	1139.72	134.407
1140.21	-13.5954	1140.21	23.4572	1140.21	91.0267	1140.21	134.652
1140.69	-13.5872	1140.69	23.9313	1140.69	90.9819	1140.69	134.876
1141.17	-13.5731	1141.17	24.3962	1141.17	90.9378	1141.17	135.077
1141.65	-13.5541	1141.65	24.8522	1141.65	90.8949	1141.65	135.253
1142.13	-13.5354	1142.13	25.3002	1142.13	90.8527	1142.13	135.402
1142.62	-13.5248	1142.62	25.7408	1142.62	90.8098	1142.62	135.526
1143.1	-13.5274	1143.1	26.1736	1143.1	90.7643	1143.1	135.624
1143.58	-13.543	1143.58	26.5967	1143.58	90.7148	1143.58	135.695
1144.06	-13.5674	1144.06	27.007	1144.06	90.6608	1144.06	135.74
1144.55	-13.5954	1144.55	27.4009	1144.55	90.6027	1144.55	135.758
1145.03	-13.6227	1145.03	27.7748	1145.03	90.542	1145.03	135.749
1145.51	-13.6471	1145.51	28.126	1145.51	90.4797	1145.51	135.715
1145.99	-13.6675	1145.99	28.4529	1145.99	90.4169	1145.99	135.658
1146.47	-13.6842	1146.47	28.7547	1146.47	90.3534	1146.47	135.581
1146.96	-13.6977	1146.96	29.031	1146.96	90.2893	1146.96	135.486
1147.44	-13.7086	1147.44	29.2821	1147.44	90.2248	1147.44	135.377
1147.92	-13.7174	1147.92	29.5082	1147.92	90.1603	1147.92	135.256
1148.4	-13.7245	1148.4	29.71	1148.4	90.097	1148.4	135.123
1148.88	-13.7304	1148.88	29.8885	1148.88	90.0358	1148.88	134.981
1149.37	-13.7328	1149.37	30.0447	1149.37	89.9772	1149.37	134.831
1149.85	-13.7232	1149.85	30.1802	1149.85	89.9203	1149.85	134.676
1150.33	-13.6878	1150.33	30.2965	1150.33	89.8632	1150.33	134.516
1150.81	-13.6233	1150.81	30.3949	1150.81	89.8038	1150.81	134.355
1151.3	-13.552	1151.3	30.4768	1151.3	89.7402	1151.3	134.193
1151.78	-13.504	1151.78	30.5433	1151.78	89.6719	1151.78	134.03
1152.26	-13.4909	1152.26	30.5953	1152.26	89.5997	1152.26	133.866
1152.74	-13.5066	1152.74	30.6338	1152.74	89.5257	1152.74	133.7
1153.22	-13.5386	1153.22	30.6599	1153.22	89.4522	1153.22	133.532
1153.7	-13.5747	1153.7	30.6748	1153.7	89.3812	1153.7	133.363
1154.19	-13.6059	1154.19	30.6798	1154.19	89.3137	1154.19	133.194
1154.67	-13.6266	1154.67	30.676	1154.67	89.2501	1154.67	133.025
1155.15	-13.6351	1155.15	30.6642	1155.15	89.1903	1155.15	132.858
1155.63	-13.6325	1155.63	30.6448	1155.63	89.1341	1155.63	132.691
1156.12	-13.6224	1156.12	30.6178	1156.12	89.0819	1156.12	132.523
1156.6	-13.6096	1156.6	30.583	1156.6	89.0344	1156.6	132.352
1157.08	-13.5987	1157.08	30.5403	1157.08	88.9921	1157.08	132.178
1157.56	-13.5927	1157.56	30.4899	1157.56	88.9552	1157.56	132.002
1158.04	-13.5921	1158.04	30.4322	1158.04	88.9233	1158.04	131.825
1158.53	-13.5951	1158.53	30.368	1158.53	88.8957	1158.53	131.65
1159.01	-13.5984	1159.01	30.2975	1159.01	88.8715	1159.01	131.475
1159.49	-13.5994	1159.49	30.2208	1159.49	88.8504	1159.49	131.302
1159.97	-13.597	1159.97	30.1373	1159.97	88.8329	1159.97	131.127
1160.45	-13.5927	1160.45	30.0461	1160.45	88.8197	1160.45	130.949
1160.94	-13.5896	1160.94	29.9463	1160.94	88.8118	1160.94	130.768
1161.42	-13.5892	1161.42	29.8372	1161.42	88.8094	1161.42	130.583
1161.9	-13.5897	1161.9	29.7181	1161.9	88.8122	1161.9	130.396
1162.38	-13.5881	1162.38	29.5884	1162.38	88.8195	1162.38	130.206
1162.87	-13.5854	1162.87	29.4472	1162.87	88.8306	1162.87	130.013
1163.35	-13.5864	1163.35	29.2931	1163.35	88.845	1163.35	129.817
1163.83	-13.5935	1163.83	29.1239	1163.83	88.8632	1163.83	129.616
1164.31	-13.6031	1164.31	28.9373	1164.31	88.8859	1164.31	129.407
1164.79	-13.6097	1164.79	28.7309	1164.79	88.9136	1164.79	129.192
1165.28	-13.609	1165.28	28.5026	1165.28	88.946	1165.28	128.97
1165.76	-13.5985	1165.76	28.2503	1165.76	88.982	1165.76	128.743
1166.24	-13.5758	1166.24	27.972	1166.24	89.0198	1166.24	128.513
1166.72	-13.5417	1166.72	27.6651	1166.72	89.0573	1166.72	128.277
1167.2	-13.5068	1167.2	27.3263	1167.2	89.0934	1167.2	128.036
1167.69	-13.4878	1167.69	26.9514	1167.69	89.1278	1167.69	127.785
1168.17	-13.495	1168.17	26.5365	1168.17	89.1609	1168.17	127.524
1168.65	-13.5254	1168.65	26.0779	1168.65	89.1936	1168.65	127.252
1169.13	-13.5685	1169.13	25.5737	1169.13	89.2263	1169.13	126.97
1169.62	-13.613	1169.62	25.023	1169.62	89.2589	1169.62	126.68
1170.1	-13.6508	1170.1	24.4262	1170.1	89.2906	1170.1	126.387
1170.58	-13.6779	1170.58	23.7836	1170.58	89.3207	1170.58	126.089
1171.06	-13.6926	1171.06	23.095	1171.06	89.3485	1171.06	125.787
1171.54	-13.6942	1171.54	22.3597	1171.54	89.3743	1171.54	125.478
1172.03	-13.6837	1172.03	21.5773	1172.03	89.3984	1172.03	125.161
1172.51	-13.665	1172.51	20.749	1172.51	89.421	1172.51	124.836
1172.99	-13.6438	1172.99	19.8789	1172.99	89.4418	1172.99	124.506
1173.47	-13.6251	1173.47	18.9745	1173.47	89.4593	1173.47	124.176
1173.95	-13.6115	1173.95	18.046	1173.95	89.472	1173.95	123.849
1174.44	-13.6034	1174.44	17.1052	1174.44	89.4782	1174.44	123.53
1174.92	-13.6007	1174.92	16.1646	1174.92	89.4772	1174.92	123.221
1175.4	-13.6025	1175.4	15.2366	1175.4	89.4693	1175.4	122.924
1175.88	-13.608	1175.88	14.3343	1175.88	89.4554	1175.88	122.644
1176.37	-13.6158	1176.37	13.4724	1176.37	89.4371	1176.37	122.385
1176.85	-13.6247	1176.85	12.667	1176.85	89.4152	1176.85	122.155
1177.33	-13.6341	1177.33	11.9346	1177.33	89.3901	1177.33	121.965
1177.81	-13.6439	1177.81	11.2897	1177.81	89.3614	1177.81	121.823
1178.29	-13.6549	1178.29	10.7427	1178.29	89.3287	1178.29	121.734
1178.78	-13.6681	1178.78	10.2985	1178.78	89.292	1178.78	121.702
1179.26	-13.6837	1179.26	9.9577	1179.26	89.2516	1179.26	121.727
1179.74	-13.7007	1179.74	9.71768	1179.74	89.2082	1179.74	121.807
1180.22	-13.7167	1180.22	9.57521	1180.22	89.1626	1180.22	121.943
1180.7	-13.7286	1180.7	9.52687	1180.7	89.115	1180.7	122.133
1181.19	-13.734	1181.19	9.56837	1181.19	89.065	1181.19	122.377
1181.67	-13.7321	1181.67	9.69294	1181.67	89.0116	1181.67	122.671
1182.15	-13.7234	1182.15	9.89026	1182.15	88.954	1182.15	123.009
1182.63	-13.7087	1182.63	10.147	1182.63	88.8916	1182.63	123.382
1183.12	-13.6874	1183.12	10.4488	1183.12	88.8247	1183.12	123.78
1183.6	-13.6582	1183.6	10.783	1183.6	88.7538	1183.6	124.194
1184.08	-13.6222	1184.08	11.1405	1184.08	88.68	1184.08	124.619
1184.56	-13.5861	1184.56	11.5161	1184.56	88.6039	1184.56	125.051
1185.04	-13.5586	1185.04	11.9068	1185.04	88.5258	1185.04	125.488
1185.53	-13.545	1185.53	12.3102	1185.53	88.4457	1185.53	125.926
1186.01	-13.5446	1186.01	12.7226	1186.01	88.3637	1186.01	126.36
1186.49	-13.5535	1186.49	13.1386	1186.49	88.28	1186.49	126.786
1186.97	-13.5671	1186.97	13.5524	1186.97	88.1953	1186.97	127.197
1187.45	-13.5813	1187.45	13.9592	1187.45	88.1103	1187.45	127.588
1187.94	-13.5933	1187.94	14.3568	1187.94	88.0254	1187.94	127.958
1188.42	-13.6016	1188.42	14.7452	1188.42	87.9409	1188.42	128.306
1188.9	-13.6054	1188.9	15.1259	1188.9	87.8562	1188.9	128.635
1189.38	-13.605	1189.38	15.4999	1189.38	87.7706	1189.38	128.944
1189.86	-13.6011	1189.86	15.8667	1189.86	87.6837	1189.86	129.234
1190.35	-13.5953	1190.35	16.2241	1190.35	87.5954	1190.35	129.504
1190.83	-13.5896	1190.83	16.5692	1190.83	87.5065	1190.83	129.752
1191.31	-13.5857	1191.31	16.8997	1191.31	87.4182	1191.31	129.977
1191.79	-13.5849	1191.79	17.2152	1191.79	87.3316	1191.79	130.181
1192.28	-13.5876	1192.28	17.5169	1192.28	87.2476	1192.28	130.366
1192.76	-13.5939	1192.76	17.8067	1192.76	87.1662	1192.76	130.534
1193.24	-13.6036	1193.24	18.0862	1193.24	87.0868	1193.24	130.689
1193.72	-13.6165	1193.72	18.3551	1193.72	87.0087	1193.72	130.832
1194.2	-13.6323	1194.2	18.6116	1194.2	86.9312	1194.2	130.962
1194.68	-13.6504	1194.68	18.8532	1194.68	86.8544	1194.68	131.079
1195.17	-13.6693	1195.17	19.0779	1195.17	86.7787	1195.17	131.181
1195.65	-13.6873	1195.65	19.2857	1195.65	86.705	1195.65	131.269
1196.13	-13.7019	1196.13	19.4784	1196.13	86.6342	1196.13	131.344
1196.61	-13.7109	1196.61	19.6588	1196.61	86.5673	1196.61	131.408
1197.1	-13.7129	1197.1	19.8298	1197.1	86.5047	1197.1	131.463
1197.58	-13.7074	1197.58	19.9929	1197.58	86.4472	1197.58	131.511
1198.06	-13.6949	1198.06	20.148	1198.06	86.3956	1198.06	131.552
1198.54	-13.677	1198.54	20.2935	1198.54	86.3511	1198.54	131.586
1199.02	-13.6553	1199.02	20.4281	1199.02	86.3149	1199.02	131.611
1199.51	-13.6291	1199.51	20.5508	1199.51	86.2878	1199.51	131.63
1199.99	-13.5952	1199.99	20.6612	1199.99	86.2697	1199.99	131.642
1200.47	-13.5525	1200.47	20.7595	1200.47	86.2598	1200.47	131.651
1200.95	-13.5104	1200.95	20.8449	1200.95	86.2561	1200.95	131.657
1201.43	-13.4851	1201.43	20.9154	1201.43	86.2569	1201.43	131.66
1201.92	-13.4861	1201.92	20.9673	1201.92	86.2604	1201.92	131.661
1202.4	-13.5096	1202.4	20.9969	1202.4	86.2658	1202.4	131.658
1202.88	-13.545	1202.88	21.0006	1202.88	86.2732	1202.88	131.65
1203.36	-13.5816	1203.36	20.9773	1203.36	86.2828	1203.36	131.64
1203.85	-13.6113	1203.85	20.9278	1203.85	86.2948	1203.85	131.629
1204.33	-13.6303	1204.33	20.8551	1204.33	86.3089	1204.33	131.621
1204.81	-13.638	1204.81	20.763	1204.81	86.3242	1204.81	131.619
1205.29	-13.6361	1205.29	20.6553	1205.29	86.3393	1205.29	131.625
1205.77	-13.6283	1205.77	20.5352	1205.77	86.3535	1205.77	131.639
1206.26	-13.6196	1206.26	20.4056	1206.26	86.366	1206.26	131.66
1206.74	-13.6155	1206.74	20.2701	1206.74	86.377	1206.74	131.689
1207.22	-13.6193	1207.22	20.1334	1207.22	86.3862	1207.22	131.726
1207.7	-13.631	1207.7	20.0018	1207.7	86.3934	1207.7	131.773
1208.18	-13.6478	1208.18	19.8823	1208.18	86.3974	1208.18	131.833
1208.67	-13.6659	1208.67	19.7817	1208.67	86.3968	1208.67	131.908
1209.15	-13.6819	1209.15	19.7053	1209.15	86.3898	1209.15	132
1209.63	-13.6936	1209.63	19.6565	1209.63	86.3755	1209.63	132.107
1210.11	-13.701	1210.11	19.6374	1210.11	86.3534	1210.11	132.23
1210.6	-13.7054	1210.6	19.6501	1210.6	86.3241	1210.6	132.367
1211.08	-13.7092	1211.08	19.6968	1211.08	86.2882	1211.08	132.519
1211.56	-13.7146	1211.56	19.7805	1211.56	86.2463	1211.56	132.687
1212.04	-13.723	1212.04	19.9036	1212.04	86.1981	1212.04	132.87
1212.52	-13.7343	1212.52	20.0667	1212.52	86.1429	1212.52	133.07
1213.01	-13.7473	1213.01	20.2676	1213.01	86.0795	1213.01	133.283
1213.49	-13.7597	1213.49	20.5019	1213.49	86.0071	1213.49	133.507
1213.97	-13.7685	1213.97	20.7631	1213.97	85.9257	1213.97	133.737
1214.45	-13.7708	1214.45	21.0452	1214.45	85.836	1214.45	133.97
1214.93	-13.765	1214.93	21.343	1214.93	85.7393	1214.93	134.203
1215.42	-13.7508	1215.42	21.6529	1215.42	85.6366	1215.42	134.436
1215.9	-13.7289	1215.9	21.9721	1215.9	85.5287	1215.9	134.667
1216.38	-13.7006	1216.38	22.2978	1216.38	85.4157	1216.38	134.896
1216.86	-13.6681	1216.86	22.6265	1216.86	85.2972	1216.86	135.122
1217.35	-13.6344	1217.35	22.9543	1217.35	85.1729	1217.35	135.343
1217.83	-13.6037	1217.83	23.2775	1217.83	85.0426	1217.83	135.558
1218.31	-13.5807	1218.31	23.5936	1218.31	84.9068	1218.31	135.765
1218.79	-13.5686	1218.79	23.902	1218.79	84.7664	1218.79	135.963
1219.27	-13.5678	1219.27	24.2037	1219.27	84.6227	1219.27	136.153
1219.76	-13.5762	1219.76	24.501	1219.76	84.4768	1219.76	136.336
1220.24	-13.5902	1220.24	24.796	1220.24	84.3299	1220.24	136.513
1220.72	-13.606	1220.72	25.0903	1220.72	84.1826	1220.72	136.683
1221.2	-13.6209	1221.2	25.3844	1221.2	84.0357	1221.2	136.848
1221.68	-13.6329	1221.68	25.6784	1221.68	83.8897	1221.68	137.006
1222.17	-13.6406	1222.17	25.972	1222.17	83.7454	1222.17	137.158
1222.65	-13.6432	1222.65	26.2653	1222.65	83.6034	1222.65	137.302
1223.13	-13.6411	1223.13	26.5586	1223.13	83.464	1223.13	137.439
1223.61	-13.6365	1223.61	26.8516	1223.61	83.3271	1223.61	137.567
1224.09	-13.6328	1224.09	27.1437	1224.09	83.1923	1224.09	137.686
1224.58	-13.6329	1224.58	27.4329	1224.58	83.0589	1224.58	137.796
1225.06	-13.6379	1225.06	27.7168	1225.06	82.9267	1225.06	137.896
1225.54	-13.6471	1225.54	27.9927	1225.54	82.7964	1225.54	137.986
1226.02	-13.6588	1226.02	28.2582	1226.02	82.6691	1226.02	138.066
1226.51	-13.6707	1226.51	28.5122	1226.51	82.5466	1226.51	138.137
1226.99	-13.6801	1226.99	28.7542	1226.99	82.4304	1226.99	138.199
1227.47	-13.6839	1227.47	28.9845	1227.47	82.3215	1227.47	138.254
1227.95	-13.6796	1227.95	29.2034	1227.95	82.2196	1227.95	138.302
1228.43	-13.6671	1228.43	29.4111	1228.43	82.1236	1228.43	138.343
1228.92	-13.6497	1228.92	29.6077	1228.92	82.0321	1228.92	138.378
1229.4	-13.6327	1229.4	29.7932	1229.4	81.944	1229.4	138.406
1229.88	-13.6208	1229.88	29.9677	1229.88	81.8589	1229.88	138.427
1230.36	-13.6159	1230.36	30.1315	1230.36	81.7771	1230.36	138.44
1230.84	-13.6172	1230.84	30.2854	1230.84	81.6993	1230.84	138.447
1231.33	-13.6224	1231.33	30.4301	1231.33	81.6259	1231.33	138.449
1231.81	-13.6288	1231.81	30.5664	1231.81	81.5566	1231.81	138.445
1232.29	-13.6347	1232.29	30.6947	1232.29	81.4903	1232.29	138.438
1232.77	-13.6389	1232.77	30.8154	1232.77	81.4261	1232.77	138.427
1233.26	-13.6412	1233.26	30.9284	1233.26	81.3635	1233.26	138.413
1233.74	-13.6423	1233.74	31.0341	1233.74	81.303	1233.74	138.396
1234.22	-13.6435	1234.22	31.1327	1234.22	81.2458	1234.22	138.375
1234.7	-13.6472	1234.7	31.2248	1234.7	81.1936	1234.7	138.352
1235.18	-13.6549	1235.18	31.3109	1235.18	81.1476	1235.18	138.327
1235.66	-13.6671	1235.66	31.3917	1235.66	81.1079	1235.66	138.299
1236.15	-13.6823	1236.15	31.4674	1236.15	81.0732	1236.15	138.269
1236.63	-13.6971	1236.63	31.5385	1236.63	81.0417	1236.63	138.237
1237.11	-13.707	1237.11	31.6048	1237.11	81.0119	1237.11	138.202
1237.59	-13.7066	1237.59	31.6665	1237.59	80.9832	1237.59	138.164
1238.08	-13.6914	1238.08	31.7236	1238.08	80.9559	1238.08	138.123
1238.56	-13.661	1238.56	31.7762	1238.56	80.9314	1238.56	138.079
1239.04	-13.6223	1239.04	31.8248	1239.04	80.9111	1239.04	138.035
1239.52	-13.5875	1239.52	31.8696	1239.52	80.8958	1239.52	137.989
1240	-13.5664	1240	31.9111	1240	80.8854	1240	137.944
1240.49	-13.5617	1240.49	31.9496	1240.49	80.8788	1240.49	137.899
1240.97	-13.5696	1240.97	31.9851	1240.97	80.8754	1240.97	137.853
1241.45	-13.5838	1241.45	32.0178	1241.45	80.8748	1241.45	137.807
1241.93	-13.5985	1241.93	32.0478	1241.93	80.8776	1241.93	137.759
1242.41	-13.6103	1242.41	32.0751	1242.41	80.8847	1242.41	137.709
1242.9	-13.6184	1242.9	32.0997	1242.9	80.8972	1242.9	137.658
1243.38	-13.6241	1243.38	32.1218	1243.38	80.9154	1243.38	137.607
1243.86	-13.6297	1243.86	32.1413	1243.86	80.9386	1243.86	137.555
1244.34	-13.6371	1244.34	32.1579	1244.34	80.9657	1244.34	137.501
1244.83	-13.6466	1244.83	32.1714	1244.83	80.9955	1244.83	137.447
1245.31	-13.6571	1245.31	32.1812	1245.31	81.0273	1245.31	137.389
1245.79	-13.6661	1245.79	32.1869	1245.79	81.0612	1245.79	137.329
1246.27	-13.6707	1246.27	32.1882	1246.27	81.0977	1246.27	137.266
1246.75	-13.6693	1246.75	32.1847	1246.75	81.137	1246.75	137.2
1247.24	-13.6623	1247.24	32.1759	1247.24	81.1787	1247.24	137.131
1247.72	-13.6521	1247.72	32.1609	1247.72	81.2218	1247.72	137.059
1248.2	-13.6416	1248.2	32.1384	1248.2	81.2648	1248.2	136.982
1248.68	-13.633	1248.68	32.1063	1248.68	81.3067	1248.68	136.9
1249.16	-13.6272	1249.16	32.062	1249.16	81.3472	1249.16	136.811
1249.65	-13.6235	1249.65	32.0026	1249.65	81.3871	1249.65	136.714
1250.13	-13.6207	1250.13	31.9252	1250.13	81.4276	1250.13	136.609
1250.61	-13.6177	1250.61	31.828	1250.61	81.4696	1250.61	136.499
1251.09	-13.6138	1251.09	31.7101	1251.09	81.5135	1251.09	136.385
1251.58	-13.6093	1251.58	31.573	1251.58	81.5586	1251.58	136.273
1252.06	-13.6054	1252.06	31.4199	1252.06	81.604	1252.06	136.166
1252.54	-13.6038	1252.54	31.2561	1252.54	81.6485	1252.54	136.069
1253.02	-13.6056	1253.02	31.0889	1253.02	81.6919	1253.02	135.987
1253.5	-13.6113	1253.5	30.9266	1253.5	81.7343	1253.5	135.925
1253.99	-13.6209	1253.99	30.7782	1253.99	81.7767	1253.99	135.884
1254.47	-13.6339	1254.47	30.6521	1254.47	81.8198	1254.47	135.868
1254.95	-13.6494	1254.95	30.5554	1254.95	81.8637	1254.95	135.877
1255.43	-13.6668	1255.43	30.4926	1255.43	81.9077	1255.43	135.909
1255.91	-13.6849	1255.91	30.4657	1255.91	81.951	1255.91	135.959
1256.4	-13.7018	1256.4	30.4743	1256.4	81.9924	1256.4	136.024
1256.88	-13.7149	1256.88	30.5159	1256.88	82.0315	1256.88	136.1
1257.36	-13.7205	1257.36	30.5874	1257.36	82.0685	1257.36	136.182
1257.84	-13.7152	1257.84	30.6848	1257.84	82.1041	1257.84	136.269
1258.33	-13.6979	1258.33	30.8038	1258.33	82.1388	1258.33	136.357
1258.81	-13.6716	1258.81	30.9391	1258.81	82.1728	1258.81	136.446
1259.29	-13.6433	1259.29	31.0842	1259.29	82.2057	1259.29	136.531
1259.77	-13.6211	1259.77	31.232	1259.77	82.237	1259.77	136.611
1260.25	-13.6094	1260.25	31.3747	1260.25	82.2661	1260.25	136.68
1260.73	-13.6081	1260.73	31.5056	1260.73	82.2932	1260.73	136.737
1261.22	-13.6141	1261.22	31.6198	1261.22	82.3187	1261.22	136.779
1261.7	-13.6229	1261.7	31.7146	1261.7	82.3434	1261.7	136.808
1262.18	-13.6309	1262.18	31.7903	1262.18	82.3681	1262.18	136.826
1262.66	-13.6363	1262.66	31.8487	1262.66	82.393	1262.66	136.836
1263.15	-13.639	1263.15	31.8931	1263.15	82.4179	1263.15	136.84
1263.63	-13.6403	1263.63	31.9266	1263.63	82.4422	1263.63	136.842
1264.11	-13.6418	1264.11	31.9523	1264.11	82.4657	1264.11	136.842
1264.59	-13.6447	1264.59	31.9722	1264.59	82.4885	1264.59	136.842
1265.07	-13.6491	1265.07	31.988	1265.07	82.5111	1265.07	136.843
1265.56	-13.6543	1265.56	32.001	1265.56	82.5341	1265.56	136.846
1266.04	-13.6587	1266.04	32.0122	1266.04	82.5579	1266.04	136.853
1266.52	-13.6608	1266.52	32.0228	1266.52	82.5824	1266.52	136.864
1267	-13.6596	1267	32.0339	1267	82.6072	1267	136.879
1267.48	-13.6554	1267.48	32.0461	1267.48	82.6313	1267.48	136.899
1267.97	-13.6493	1267.97	32.0599	1267.97	82.6542	1267.97	136.923
1268.45	-13.6427	1268.45	32.0752	1268.45	82.6756	1268.45	136.95
1268.93	-13.6364	1268.93	32.092	1268.93	82.6958	1268.93	136.98
1269.41	-13.6304	1269.41	32.1104	1269.41	82.7152	1269.41	137.012
1269.9	-13.6248	1269.9	32.1308	1269.9	82.7345	1269.9	137.048
1270.38	-13.6195	1270.38	32.1537	1270.38	82.7536	1270.38	137.089
1270.86	-13.6147	1270.86	32.1796	1270.86	82.7727	1270.86	137.133
1271.34	-13.6112	1271.34	32.209	1271.34	82.7915	1271.34	137.182
1271.82	-13.6097	1271.82	32.2419	1271.82	82.8102	1271.82	137.235
1272.31	-13.6106	1272.31	32.2781	1272.31	82.8291	1272.31	137.289
1272.79	-13.6143	1272.79	32.317	1272.79	82.8486	1272.79	137.344
1273.27	-13.6203	1273.27	32.3583	1273.27	82.8689	1273.27	137.4
1273.75	-13.6282	1273.75	32.4021	1273.75	82.8899	1273.75	137.457
1274.23	-13.6374	1274.23	32.4481	1274.23	82.9111	1274.23	137.515
1274.72	-13.6473	1274.72	32.4967	1274.72	82.9318	1274.72	137.574
1275.2	-13.6571	1275.2	32.5478	1275.2	82.9516	1275.2	137.634
1275.68	-13.6653	1275.68	32.6009	1275.68	82.9705	1275.68	137.693
1276.16	-13.6703	1276.16	32.6556	1276.16	82.9894	1276.16	137.75
1276.64	-13.6702	1276.64	32.7112	1276.64	83.0092	1276.64	137.805
1277.13	-13.6636	1277.13	32.7671	1277.13	83.031	1277.13	137.857
1277.61	-13.6504	1277.61	32.8231	1277.61	83.0554	1277.61	137.906
1278.09	-13.6322	1278.09	32.879	1278.09	83.0823	1278.09	137.954
1278.57	-13.6119	1278.57	32.9351	1278.57	83.1116	1278.57	137.998
1279.06	-13.5931	1279.06	32.9912	1279.06	83.1428	1279.06	138.041
1279.54	-13.5788	1279.54	33.0471	1279.54	83.1759	1279.54	138.08
1280.02	-13.5701	1280.02	33.1019	1280.02	83.2115	1280.02	138.116
1280.5	-13.5665	1280.5	33.1547	1280.5	83.2504	1280.5	138.146
1280.98	-13.5665	1280.98	33.2045	1280.98	83.2932	1280.98	138.171
1281.47	-13.5677	1281.47	33.2503	1281.47	83.3399	1281.47	138.191
1281.95	-13.5682	1281.95	33.2916	1281.95	83.3902	1281.95	138.205
1282.43	-13.5665	1282.43	33.3281	1282.43	83.443	1282.43	138.214
1282.91	-13.5626	1282.91	33.3595	1282.91	83.4977	1282.91	138.218
1283.39	-13.557	1283.39	33.3852	1283.39	83.5537	1283.39	138.215
1283.88	-13.5512	1283.88	33.4045	1283.88	83.6111	1283.88	138.206
1284.36	-13.5462	1284.36	33.4164	1284.36	83.6702	1284.36	138.191
1284.84	-13.5423	1284.84	33.4201	1284.84	83.7314	1284.84	138.169
1285.32	-13.5392	1285.32	33.4147	1285.32	83.7946	1285.32	138.142
1285.81	-13.5363	1285.81	33.3997	1285.81	83.8589	1285.81	138.111
1286.29	-13.5332	1286.29	33.3752	1286.29	83.9233	1286.29	138.076
1286.77	-13.5304	1286.77	33.3409	1286.77	83.9864	1286.77	138.038
1287.25	-13.5291	1287.25	33.2968	1287.25	84.0468	1287.25	137.997
1287.73	-13.5306	1287.73	33.2429	1287.73	84.1037	1287.73	137.953
1288.22	-13.5359	1288.22	33.1794	1288.22	84.1564	1288.22	137.907
1288.7	-13.5453	1288.7	33.107	1288.7	84.2041	1288.7	137.86
1289.18	-13.5578	1289.18	33.0272	1289.18	84.2462	1289.18	137.811
1289.66	-13.5715	1289.66	32.9424	1289.66	84.2822	1289.66	137.763
1290.14	-13.5834	1290.14	32.8555	1290.14	84.3118	1290.14	137.716
1290.63	-13.5909	1290.63	32.7699	1290.63	84.3349	1290.63	137.67
1291.11	-13.5918	1291.11	32.6888	1291.11	84.352	1291.11	137.624
1291.59	-13.5867	1291.59	32.6155	1291.59	84.3636	1291.59	137.579
1292.07	-13.5784	1292.07	32.553	1292.07	84.3704	1292.07	137.535
1292.56	-13.5706	1292.56	32.5037	1292.56	84.3724	1292.56	137.493
1293.04	-13.5663	1293.04	32.4696	1293.04	84.3693	1293.04	137.455
1293.52	-13.5666	1293.52	32.4518	1293.52	84.3604	1293.52	137.423
1294	-13.5708	1294	32.45	1294	84.345	1294	137.397
1294.48	-13.5768	1294.48	32.4631	1294.48	84.3228	1294.48	137.379
1294.97	-13.5813	1294.97	32.4886	1294.97	84.2939	1294.97	137.366
1295.45	-13.5807	1295.45	32.5236	1295.45	84.2591	1295.45	137.359
1295.93	-13.5721	1295.93	32.5646	1295.93	84.2194	1295.93	137.356
1296.41	-13.5559	1296.41	32.6085	1296.41	84.1758	1296.41	137.356
1296.89	-13.5357	1296.89	32.6525	1296.89	84.1288	1296.89	137.359
1297.38	-13.5166	1297.38	32.6948	1297.38	84.0787	1297.38	137.365
1297.86	-13.5027	1297.86	32.7339	1297.86	84.0253	1297.86	137.371
1298.34	-13.4951	1298.34	32.7691	1298.34	83.9685	1298.34	137.378
1298.82	-13.4931	1298.82	32.7998	1298.82	83.9085	1298.82	137.384
1299.31	-13.4948	1299.31	32.8255	1299.31	83.8458	1299.31	137.388
1299.79	-13.4981	1299.79	32.8463	1299.79	83.7814	1299.79	137.39
1300.27	-13.5017	1300.27	32.8622	1300.27	83.7163	1300.27	137.391
1300.75	-13.5047	1300.75	32.8743	1300.75	83.6513	1300.75	137.391
1301.23	-13.5071	1301.23	32.8837	1301.23	83.5871	1301.23	137.392
1301.71	-13.5091	1301.71	32.8921	1301.71	83.5241	1301.71	137.394
1302.2	-13.5109	1302.2	32.9011	1302.2	83.4626	1302.2	137.397
1302.68	-13.5122	1302.68	32.9116	1302.68	83.4027	1302.68	137.401
1303.16	-13.5124	1303.16	32.9242	1303.16	83.3446	1303.16	137.405
1303.64	-13.5105	1303.64	32.9387	1303.64	83.288	1303.64	137.409
1304.13	-13.506	1304.13	32.955	1304.13	83.2324	1304.13	137.413
1304.61	-13.4994	1304.61	32.9733	1304.61	83.1771	1304.61	137.417
1305.09	-13.4925	1305.09	32.994	1305.09	83.1211	1305.09	137.421
1305.57	-13.4875	1305.57	33.0181	1305.57	83.0634	1305.57	137.426
1306.05	-13.4865	1306.05	33.0466	1306.05	83.0038	1306.05	137.43
1306.54	-13.4907	1306.54	33.0802	1306.54	82.9424	1306.54	137.433
1307.02	-13.4999	1307.02	33.1191	1307.02	82.8803	1307.02	137.434
1307.5	-13.5127	1307.5	33.1628	1307.5	82.8184	1307.5	137.431
1307.98	-13.5268	1307.98	33.2101	1307.98	82.7578	1307.98	137.426
1308.46	-13.5401	1308.46	33.2596	1308.46	82.6989	1308.46	137.42
1308.95	-13.5503	1308.95	33.3099	1308.95	82.6414	1308.95	137.414
1309.43	-13.5553	1309.43	33.36	1309.43	82.5849	1309.43	137.408
1309.91	-13.5539	1309.91	33.4092	1309.91	82.5287	1309.91	137.404
1310.39	-13.5462	1310.39	33.457	1310.39	82.4728	1310.39	137.401
1310.88	-13.5352	1310.88	33.5028	1310.88	82.4174	1310.88	137.396
1311.36	-13.5251	1311.36	33.5458	1311.36	82.3633	1311.36	137.39
1311.84	-13.5197	1311.84	33.5852	1311.84	82.3111	1311.84	137.382
1312.32	-13.5196	1312.32	33.6204	1312.32	82.2613	1312.32	137.372
1312.8	-13.5231	1312.8	33.6511	1312.8	82.2138	1312.8	137.361
1313.29	-13.5271	1313.29	33.6778	1313.29	82.1682	1313.29	137.35
1313.77	-13.5287	1313.77	33.7014	1313.77	82.1241	1313.77	137.34
1314.25	-13.5264	1314.25	33.7226	1314.25	82.0815	1314.25	137.329
1314.73	-13.52	1314.73	33.7423	1314.73	82.0411	1314.73	137.318
1315.21	-13.5104	1315.21	33.7607	1315.21	82.0038	1315.21	137.305
1315.7	-13.4993	1315.7	33.7778	1315.7	81.9703	1315.7	137.292
1316.18	-13.488	1316.18	33.7938	1316.18	81.941	1316.18	137.279
1316.66	-13.4777	1316.66	33.8086	1316.66	81.9155	1316.66	137.266
1317.14	-13.4686	1317.14	33.8225	1317.14	81.8926	1317.14	137.253
1317.62	-13.4607	1317.62	33.8357	1317.62	81.8714	1317.62	137.24
1318.11	-13.4537	1318.11	33.8481	1318.11	81.8511	1318.11	137.227
1318.59	-13.4474	1318.59	33.8592	1318.59	81.8311	1318.59	137.212
1319.07	-13.4419	1319.07	33.8683	1319.07	81.8118	1319.07	137.195
1319.55	-13.4377	1319.55	33.8748	1319.55	81.793	1319.55	137.177
1320.04	-13.4354	1320.04	33.8786	1320.04	81.7747	1320.04	137.159
1320.52	-13.4356	1320.52	33.8804	1320.52	81.7561	1320.52	137.141
1321	-13.4382	1321	33.8813	1321	81.7364	1321	137.125
1321.48	-13.4427	1321.48	33.8825	1321.48	81.7152	1321.48	137.109
1321.96	-13.4481	1321.96	33.8848	1321.96	81.6924	1321.96	137.094
1322.45	-13.4532	1322.45	33.8882	1322.45	81.669	1322.45	137.077
1322.93	-13.4569	1322.93	33.8923	1322.93	81.6463	1322.93	137.059
1323.41	-13.4588	1323.41	33.8962	1323.41	81.6252	1323.41	137.039
1323.89	-13.4587	1323.89	33.8992	1323.89	81.6064	1323.89	137.019
1324.38	-13.4573	1324.38	33.9011	1324.38	81.5895	1324.38	136.998
1324.86	-13.455	1324.86	33.9018	1324.86	81.574	1324.86	136.979
1325.34	-13.4526	1325.34	33.9018	1325.34	81.5591	1325.34	136.96
1325.82	-13.4499	1325.82	33.9009	1325.82	81.5443	1325.82	136.942
1326.3	-13.4469	1326.3	33.8988	1326.3	81.53	1326.3	136.922
1326.79	-13.4431	1326.79	33.8947	1326.79	81.517	1326.79	136.899
1327.27	-13.4383	1327.27	33.8878	1327.27	81.5059	1327.27	136.875
1327.75	-13.4329	1327.75	33.8777	1327.75	81.497	1327.75	136.849
1328.23	-13.4277	1328.23	33.8647	1328.23	81.4901	1328.23	136.822
1328.71	-13.4241	1328.71	33.8496	1328.71	81.4848	1328.71	136.794
1329.2	-13.4234	1329.2	33.8333	1329.2	81.4807	1329.2	136.766
1329.68	-13.4264	1329.68	33.8162	1329.68	81.478	1329.68	136.736
1330.16	-13.4338	1330.16	33.7981	1330.16	81.4778	1330.16	136.704
1330.64	-13.4455	1330.64	33.7784	1330.64	81.4811	1330.64	136.67
1331.12	-13.4611	1331.12	33.756	1331.12	81.4889	1331.12	136.635
1331.61	-13.4798	1331.61	33.7306	1331.61	81.5012	1331.61	136.598
1332.09	-13.5005	1332.09	33.7023	1332.09	81.5171	1332.09	136.563
1332.57	-13.5215	1332.57	33.6721	1332.57	81.535	1332.57	136.53
1333.05	-13.5403	1333.05	33.6407	1333.05	81.5536	1333.05	136.499
1333.54	-13.5532	1333.54	33.6088	1333.54	81.572	1333.54	136.468
1334.02	-13.5558	1334.02	33.5761	1334.02	81.5904	1334.02	136.437
1334.5	-13.5445	1334.5	33.5423	1334.5	81.6094	1334.5	136.403
1334.98	-13.5188	1334.98	33.5066	1334.98	81.6297	1334.98	136.368
1335.46	-13.4824	1335.46	33.4689	1335.46	81.6518	1335.46	136.332
1335.95	-13.4433	1335.95	33.4295	1335.95	81.6758	1335.95	136.296
1336.43	-13.4101	1336.43	33.3891	1336.43	81.7019	1336.43	136.261
1336.91	-13.3884	1336.91	33.3479	1336.91	81.7308	1336.91	136.227
1337.39	-13.3792	1337.39	33.3051	1337.39	81.7642	1337.39	136.192
1337.87	-13.3801	1337.87	33.2589	1337.87	81.8049	1337.87	136.155
1338.36	-13.3873	1338.36	33.2063	1338.36	81.8555	1338.36	136.114
1338.84	-13.3966	1338.84	33.145	1338.84	81.9174	1338.84	136.07
1339.32	-13.4051	1339.32	33.0747	1339.32	81.9885	1339.32	136.023
1339.8	-13.411	1339.8	32.9977	1339.8	82.0643	1339.8	135.978
1340.29	-13.4138	1340.29	32.9182	1340.29	82.1386	1340.29	135.935
1340.77	-13.4142	1340.77	32.8398	1340.77	82.2073	1340.77	135.896
1341.25	-13.413	1341.25	32.764	1341.25	82.2687	1341.25	135.858
1341.73	-13.4112	1341.73	32.6903	1341.73	82.3242	1341.73	135.82
1342.21	-13.4089	1342.21	32.6159	1342.21	82.3764	1342.21	135.781
1342.69	-13.4061	1342.69	32.538	1342.69	82.4278	1342.69	135.741
1343.18	-13.4026	1343.18	32.4543	1343.18	82.4798	1343.18	135.699
1343.66	-13.3987	1343.66	32.3633	1343.66	82.5326	1343.66	135.656
1344.14	-13.3949	1344.14	32.265	1344.14	82.5852	1344.14	135.613
1344.62	-13.3921	1344.62	32.16	1344.62	82.6364	1344.62	135.57
1345.11	-13.3907	1345.11	32.0491	1345.11	82.6853	1345.11	135.524
1345.59	-13.3909	1345.59	31.9324	1345.59	82.7314	1345.59	135.476
1346.07	-13.3918	1346.07	31.8096	1346.07	82.7745	1346.07	135.425
1346.55	-13.3926	1346.55	31.6801	1346.55	82.8146	1346.55	135.371
1347.03	-13.3923	1347.03	31.5432	1347.03	82.8514	1347.03	135.317
1347.52	-13.3905	1347.52	31.3986	1347.52	82.8843	1347.52	135.263
1348	-13.3873	1348	31.2463	1348	82.9132	1348	135.211
1348.48	-13.3834	1348.48	31.0864	1348.48	82.9382	1348.48	135.16
1348.96	-13.3793	1348.96	30.9189	1348.96	82.9601	1348.96	135.11
1349.44	-13.3751	1349.44	30.7437	1349.44	82.9798	1349.44	135.061
1349.93	-13.3705	1349.93	30.561	1349.93	82.9978	1349.93	135.012
1350.41	-13.365	1350.41	30.3715	1350.41	83.0138	1350.41	134.964
1350.89	-13.3584	1350.89	30.1762	1350.89	83.0265	1350.89	134.92
1351.37	-13.3515	1351.37	29.9764	1351.37	83.0346	1351.37	134.882
1351.86	-13.346	1351.86	29.7727	1351.86	83.0372	1351.86	134.85
1352.34	-13.3436	1352.34	29.5646	1352.34	83.0344	1352.34	134.823
1352.82	-13.3455	1352.82	29.3508	1352.82	83.0273	1352.82	134.801
1353.3	-13.3513	1353.3	29.1301	1353.3	83.0174	1353.3	134.783
1353.78	-13.359	1353.78	28.9026	1353.78	83.0061	1353.78	134.767
1354.27	-13.3652	1354.27	28.6711	1354.27	82.9934	1354.27	134.755
1354.75	-13.366	1354.75	28.4408	1354.75	82.9784	1354.75	134.75
1355.23	-13.3582	1355.23	28.2188	1355.23	82.9595	1355.23	134.753
1355.71	-13.3409	1355.71	28.0121	1355.71	82.9352	1355.71	134.766
1356.19	-13.3171	1356.19	27.8258	1356.19	82.905	1356.19	134.788
1356.68	-13.2925	1356.68	27.6627	1356.68	82.8695	1356.68	134.816
1357.16	-13.2732	1357.16	27.5239	1357.16	82.8294	1357.16	134.849
1357.64	-13.263	1357.64	27.4098	1357.64	82.7857	1357.64	134.886
1358.12	-13.2628	1358.12	27.3212	1358.12	82.7383	1358.12	134.926
1358.61	-13.2707	1358.61	27.2595	1358.61	82.6867	1358.61	134.971
1359.09	-13.2834	1359.09	27.2258	1359.09	82.6298	1359.09	135.022
1359.57	-13.2971	1359.57	27.2206	1359.57	82.5672	1359.57	135.08
1360.05	-13.3084	1360.05	27.2433	1360.05	82.4991	1360.05	135.144
1360.53	-13.3148	1360.53	27.2928	1360.53	82.4267	1360.53	135.213
1361.02	-13.3149	1361.02	27.3675	1361.02	82.3514	1361.02	135.286
1361.5	-13.3092	1361.5	27.4658	1361.5	82.2742	1361.5	135.361
1361.98	-13.2993	1361.98	27.5848	1361.98	82.1953	1361.98	135.437
1362.46	-13.2875	1362.46	27.7191	1362.46	82.1142	1362.46	135.515
1362.94	-13.2763	1362.94	27.8601	1362.94	82.03	1362.94	135.591
[truncated: 5,470 more rows]

## Sheet: Fig.2e
2%CSCP		4%CSCP		6%CSCP		8%CSCP		2%SCP		4%SCP		6%SCP		8%SCP
0	0.00229	0	-0.01209	0	-0.00329	0	-0.03674	0	0.00391	0	0.00691	0	-0.0156	0	-0.000742857
0	7.71429E-4	0	-0.01551	0	0.01046	0	0.0358	2E-4	0.00909	0	7.71429E-4	2E-4	-0.00497	0	0.00154
8E-4	-0.02603	1E-3	-0.0584	8E-4	0.00334	8E-4	0.0734	1E-3	-0.02926	8E-4	-0.05043	1E-3	-0.05326	8E-4	-0.03926
0.00342	-0.10209	0.00342	-0.14017	0.00342	-0.04809	0.00342	0.00886	0.00342	-0.113	0.00322	-0.13666	0.00342	-0.13874	0.00342	-0.13229
0.00666	-0.18683	0.00686	-0.20297	0.00666	-0.12114	0.00666	-0.09554	0.00686	-0.19586	0.00666	-0.20306	0.00686	-0.21029	0.00666	-0.22194
0.01068	-0.26177	0.01048	-0.25877	0.01048	-0.1892	0.01028	-0.20374	0.01068	-0.25703	0.01048	-0.25231	0.01088	-0.25423	0.01068	-0.27857
0.01674	-0.29286	0.01674	-0.28306	0.01632	-0.2116	0.01632	-0.27546	0.01674	-0.29077	0.01612	-0.26506	0.01694	-0.27471	0.01654	-0.28566
0.0248	-0.29611	0.0254	-0.28714	0.0244	-0.21237	0.025	-0.30029	0.025	-0.30563	0.0242	-0.26969	0.0252	-0.29154	0.0246	-0.28374
0.03528	-0.28917	0.03588	-0.28171	0.03468	-0.19731	0.03528	-0.26906	0.03548	-0.30394	0.03426	-0.27574	0.03568	-0.3038	0.03488	-0.28166
0.04798	-0.276	0.04858	-0.2696	0.04718	-0.17709	0.04798	-0.20757	0.04818	-0.29617	0.04696	-0.2684	0.04858	-0.30766	0.04758	-0.27577
0.0631	-0.24423	0.0637	-0.24506	0.06188	-0.14526	0.0629	-0.15994	0.0633	-0.27351	0.06188	-0.24749	0.0637	-0.29097	0.0625	-0.26403
0.08044	-0.21249	0.08084	-0.20283	0.07902	-0.105	0.08004	-0.13011	0.08064	-0.24223	0.07902	-0.21877	0.08104	-0.26734	0.07962	-0.24189
0.09958	-0.18557	0.10018	-0.16106	0.09818	-0.07226	0.09918	-0.09411	0.09978	-0.2064	0.09818	-0.18754	0.1004	-0.23931	0.09878	-0.20203
0.12034	-0.179	0.12076	-0.12843	0.11874	-0.05886	0.11974	-0.07803	0.12054	-0.18583	0.11874	-0.17903	0.12096	-0.22331	0.11954	-0.17909
0.14232	-0.17291	0.14272	-0.10703	0.1407	-0.04666	0.14172	-0.08689	0.14252	-0.17571	0.1405	-0.17411	0.14292	-0.20051	0.14152	-0.17623
0.1653	-0.15591	0.1657	-0.09809	0.16368	-0.05077	0.1647	-0.11369	0.1655	-0.16969	0.16348	-0.17229	0.1659	-0.18343	0.1645	-0.17897
0.18868	-0.13043	0.18908	-0.10014	0.18708	-0.06009	0.18808	-0.10937	0.18888	-0.17631	0.18708	-0.16914	0.18908	-0.18743	0.18788	-0.17826
0.21228	-0.10263	0.21248	-0.083	0.21086	-0.06671	0.21166	-0.06506	0.21248	-0.17771	0.21086	-0.17126	0.21288	-0.19714	0.21146	-0.17743
0.23606	-0.09709	0.23646	-0.07151	0.23464	-0.07009	0.23546	-0.01646	0.23626	-0.17974	0.23464	-0.18034	0.23646	-0.2188	0.23546	-0.18454
0.25984	-0.10569	0.26004	-0.05337	0.25844	-0.07097	0.25904	-0.00303	0.25984	-0.19546	0.25844	-0.1914	0.26004	-0.23209	0.25904	-0.19334
0.28324	-0.12969	0.28344	-0.04697	0.28202	-0.06817	0.28262	0.00129	0.28344	-0.21311	0.28202	-0.20077	0.28344	-0.24677	0.28262	-0.20843
0.30642	-0.15549	0.30642	-0.0416	0.3054	-0.06663	0.3056	0.01243	0.30642	-0.21509	0.3052	-0.2072	0.30642	-0.25586	0.3058	-0.21746
0.329	-0.13249	0.329	0.00171	0.32818	-0.04806	0.32838	0.03417	0.329	-0.1812	0.32818	-0.19183	0.329	-0.22817	0.32858	-0.19391
0.35096	-0.07974	0.35116	0.06074	0.35036	-0.01046	0.35036	0.05906	0.35096	-0.13786	0.35016	-0.15426	0.35096	-0.17483	0.35056	-0.13877
0.37214	-0.02583	0.37214	0.10657	0.37172	0.01743	0.37172	0.07643	0.37214	-0.11346	0.37152	-0.1178	0.37192	-0.13669	0.37172	-0.09103
0.3927	0.01677	0.3927	0.1262	0.3925	0.03191	0.3923	0.09489	0.3927	-0.10694	0.3923	-0.10711	0.3925	-0.12097	0.3925	-0.0762
0.41266	0.0492	0.41266	0.1446	0.41266	0.04554	0.41244	0.12446	0.41266	-0.09711	0.41244	-0.09829	0.41266	-0.1128	0.41266	-0.06874
0.4318	0.07329	0.4318	0.16974	0.432	0.06366	0.4316	0.17086	0.4318	-0.07734	0.4318	-0.0898	0.4316	-0.1012	0.4318	-0.05906
0.45034	0.08457	0.45034	0.2022	0.45054	0.08426	0.45034	0.21203	0.45034	-0.05971	0.45034	-0.09006	0.45014	-0.09223	0.45034	-0.05586
0.4685	0.06243	0.4685	0.2134	0.4689	0.07829	0.4685	0.2146	0.4685	-0.07597	0.4687	-0.11886	0.46828	-0.11234	0.4685	-0.06734
0.48624	0.01254	0.48624	0.1916	0.48664	0.04791	0.48624	0.16474	0.48602	-0.12817	0.48644	-0.16946	0.48602	-0.16106	0.48624	-0.11117
0.50336	-0.0442	0.50356	0.14831	0.50396	-0.00417	0.50356	0.09903	0.50316	-0.20443	0.50356	-0.23474	0.50316	-0.23274	0.50336	-0.16917
0.5203	-0.08337	0.5205	0.09729	0.5209	-0.05571	0.5205	0.04023	0.5201	-0.2582	0.5205	-0.2688	0.5199	-0.27966	0.5203	-0.22934
0.53662	-0.09051	0.53682	0.0698	0.53724	-0.08571	0.53704	0.01331	0.53642	-0.26806	0.53704	-0.25963	0.53642	-0.28731	0.53662	-0.2636
0.55296	-0.06797	0.55316	0.07649	0.55376	-0.07189	0.55336	0.03171	0.55276	-0.24257	0.55336	-0.2134	0.55276	-0.25531	0.55296	-0.24154
0.56928	-0.02817	0.56928	0.11171	0.56988	-0.03037	0.56948	0.09986	0.56888	-0.20646	0.56948	-0.1746	0.56888	-0.21414	0.56908	-0.19463
0.5852	0.01657	0.5852	0.15326	0.58582	0.02277	0.58542	0.16849	0.585	-0.17297	0.58562	-0.14614	0.585	-0.1876	0.5852	-0.1592
0.60134	0.04071	0.60114	0.18374	0.60174	0.04371	0.60154	0.20057	0.60114	-0.16697	0.60154	-0.15329	0.60114	-0.18211	0.60114	-0.1432
0.61746	0.02617	0.61746	0.18626	0.61786	0.03637	0.61766	0.18906	0.61726	-0.18174	0.61786	-0.17666	0.61726	-0.19229	0.61746	-0.15626
0.6336	-0.01411	0.6336	0.18563	0.6342	0.01794	0.6338	0.15443	0.63338	-0.20243	0.634	-0.20434	0.6336	-0.21934	0.6336	-0.18137
0.65032	-0.04726	0.65012	0.17814	0.65072	1.42857E-4	0.65032	0.13014	0.65012	-0.21377	0.65052	-0.22471	0.65012	-0.24449	0.65012	-0.20414
0.66706	-0.06463	0.66706	0.1668	0.66746	-0.01754	0.66706	0.11949	0.66686	-0.22531	0.66746	-0.24283	0.66686	-0.26649	0.66706	-0.22431
0.68378	-0.06509	0.68378	0.15831	0.68418	-0.03134	0.68398	0.13391	0.68358	-0.22766	0.68418	-0.24726	0.68378	-0.27817	0.68378	-0.23923
0.70092	-0.06103	0.70092	0.15383	0.70132	-0.0448	0.70112	0.16223	0.70092	-0.23291	0.70152	-0.25851	0.70092	-0.29117	0.70092	-0.24634
0.71846	-0.06463	0.71846	0.1406	0.71886	-0.05637	0.71866	0.17291	0.71846	-0.25423	0.71906	-0.28323	0.71846	-0.31897	0.71846	-0.26734
0.7362	-0.07574	0.7362	0.13563	0.7364	-0.07203	0.7362	0.1762	0.736	-0.27814	0.7366	-0.30817	0.7362	-0.34086	0.7362	-0.28243
0.75394	-0.07577	0.75374	0.15451	0.75414	-0.06471	0.75374	0.16991	0.75374	-0.28003	0.75434	-0.30677	0.75394	-0.3426	0.75374	-0.27657
0.77168	-0.05263	0.77168	0.20551	0.77188	-0.0334	0.77168	0.17037	0.77168	-0.2652	0.77208	-0.28023	0.77168	-0.32077	0.77168	-0.24963
0.78962	-0.00443	0.78962	0.27137	0.78982	0.02049	0.78962	0.1972	0.78982	-0.23829	0.79022	-0.2434	0.78982	-0.28251	0.78982	-0.20174
0.80756	0.04563	0.80756	0.3456	0.80776	0.07371	0.80756	0.2406	0.80776	-0.20923	0.80816	-0.19186	0.80776	-0.23211	0.80776	-0.1548
0.8253	0.08531	0.8253	0.39851	0.8255	0.10389	0.8253	0.28623	0.8255	-0.17566	0.8259	-0.152	0.8255	-0.19157	0.8255	-0.12094
0.84324	0.11609	0.84304	0.43454	0.84324	0.11291	0.84304	0.32677	0.84344	-0.14669	0.84364	-0.12814	0.84324	-0.17994	0.84324	-0.10291
0.86098	0.14189	0.86098	0.45849	0.86118	0.12677	0.86098	0.37174	0.86138	-0.11734	0.86158	-0.11049	0.86118	-0.17334	0.86118	-0.09003
0.87852	0.16314	0.87852	0.47686	0.87872	0.13709	0.87852	0.42037	0.87892	-0.10283	0.87912	-0.1014	0.87872	-0.15746	0.87872	-0.08117
0.89606	0.16166	0.89586	0.48329	0.89606	0.14	0.89606	0.45686	0.89626	-0.10003	0.89646	-0.10437	0.89626	-0.13883	0.89626	-0.09151
0.9132	0.14234	0.9132	0.47846	0.9134	0.13363	0.9132	0.47329	0.9136	-0.10709	0.9138	-0.10846	0.9134	-0.13351	0.9134	-0.10931
0.93032	0.11429	0.93032	0.45423	0.93054	0.124	0.93054	0.46009	0.93094	-0.13383	0.93094	-0.1306	0.93074	-0.1504	0.93074	-0.13874
0.94746	0.08797	0.94726	0.43214	0.94746	0.10943	0.94746	0.41983	0.94786	-0.1704	0.94786	-0.16254	0.94766	-0.19097	0.94766	-0.17377
0.9642	0.06283	0.9642	0.43331	0.9644	0.09549	0.9644	0.39709	0.9648	-0.19577	0.9648	-0.18663	0.9646	-0.23089	0.9644	-0.19286
0.98092	0.0636	0.98092	0.4578	0.98112	0.09994	0.98112	0.39874	0.98154	-0.19546	0.98134	-0.1902	0.98112	-0.25026	0.98112	-0.19146
0.99766	0.08291	0.99746	0.48754	0.99766	0.1136	0.99766	0.43017	0.99806	-0.17774	0.99786	-0.17751	0.99786	-0.24431	0.99766	-0.17714
1.01418	0.111	1.01418	0.52691	1.0144	0.13514	1.0144	0.476	1.0148	-0.16029	1.0146	-0.16006	1.0144	-0.21971	1.0144	-0.15989
1.03092	0.15243	1.03092	0.5672	1.03112	0.16623	1.03112	0.52369	1.03152	-0.14031	1.03132	-0.13774	1.03132	-0.17591	1.03112	-0.12831
1.04746	0.17994	1.04746	0.59891	1.04766	0.19491	1.04766	0.55646	1.04786	-0.13157	1.04766	-0.11251	1.04766	-0.13543	1.04746	-0.10257
1.06398	0.19614	1.06378	0.61917	1.06418	0.21109	1.06398	0.57203	1.06438	-0.13117	1.06418	-0.09374	1.06418	-0.11309	1.06398	-0.10077
1.08072	0.205	1.08052	0.6376	1.08092	0.21457	1.08072	0.56237	1.08112	-0.13723	1.08092	-0.09934	1.08092	-0.11174	1.08072	-0.11063
1.09724	0.21229	1.09724	0.66054	1.09764	0.22174	1.09744	0.54763	1.09764	-0.13183	1.09744	-0.11354	1.09744	-0.11049	1.09744	-0.10489
1.11358	0.22297	1.11358	0.68003	1.11398	0.22809	1.11378	0.55043	1.11418	-0.11551	1.11398	-0.11277	1.11378	-0.11657	1.11378	-0.09214
1.1303	0.23174	1.1303	0.6854	1.1307	0.2314	1.1305	0.56811	1.1307	-0.10997	1.1307	-0.11151	1.1305	-0.13606	1.1305	-0.08143
1.14724	0.23611	1.14724	0.7018	1.14764	0.23606	1.14744	0.612	1.14764	-0.11409	1.14744	-0.11029	1.14724	-0.14794	1.14744	-0.08066
1.16376	0.2304	1.16376	0.70883	1.16438	0.23237	1.16396	0.645	1.16418	-0.12383	1.16418	-0.12491	1.16396	-0.16014	1.16418	-0.10791
1.1805	0.21371	1.1805	0.71757	1.1811	0.2246	1.1807	0.65797	1.1809	-0.14017	1.1809	-0.14491	1.1807	-0.1856	1.1809	-0.13966
1.19744	0.20823	1.19744	0.73649	1.19804	0.24171	1.19764	0.65603	1.19784	-0.15346	1.19784	-0.14809	1.19764	-0.20263	1.19764	-0.1468
1.21416	0.21249	1.21436	0.76351	1.21476	0.25317	1.21436	0.64886	1.21456	-0.15471	1.21456	-0.147	1.21436	-0.20254	1.21456	-0.12986
1.2309	0.24509	1.2309	0.80494	1.2313	0.27157	1.2311	0.67037	1.2311	-0.12777	1.2311	-0.11931	1.2309	-0.17463	1.2311	-0.09311
1.24762	0.27746	1.24762	0.85077	1.24824	0.2884	1.24782	0.70389	1.24804	-0.1028	1.24804	-0.098	1.24782	-0.14306	1.24782	-0.05983
1.26476	0.30203	1.26496	0.88269	1.26536	0.30643	1.26496	0.73674	1.26516	-0.08609	1.26516	-0.09286	1.26496	-0.12023	1.26516	-0.0414
1.2817	0.31334	1.2819	0.90134	1.2823	0.30186	1.2821	0.76991	1.2821	-0.08457	1.2821	-0.09666	1.2819	-0.11797	1.2821	-0.04546
1.29842	0.29614	1.29862	0.89449	1.29904	0.287	1.29884	0.78283	1.29884	-0.09643	1.29904	-0.11117	1.29884	-0.12977	1.29884	-0.07209
1.31556	0.28857	1.31576	0.90294	1.31596	0.28117	1.31596	0.80517	1.31596	-0.1086	1.31616	-0.1112	1.31596	-0.13309	1.31596	-0.08283
1.3327	0.29257	1.3327	0.90534	1.3331	0.28929	1.3329	0.82946	1.3331	-0.1182	1.3331	-0.10626	1.3329	-0.14174	1.3329	-0.08623
1.34942	0.30111	1.34964	0.91374	1.34984	0.30431	1.34984	0.84074	1.35004	-0.12654	1.35004	-0.10386	1.34984	-0.15634	1.34984	-0.09326
1.36636	0.30497	1.36636	0.9184	1.36656	0.31077	1.36656	0.82394	1.36676	-0.13717	1.36696	-0.10477	1.36676	-0.17017	1.36656	-0.10254
1.3833	0.30094	1.3833	0.92123	1.3835	0.30149	1.3835	0.79837	1.3839	-0.16691	1.3839	-0.11534	1.3837	-0.19306	1.3835	-0.12563
1.40024	0.29103	1.40024	0.92237	1.40044	0.28843	1.40044	0.7804	1.40084	-0.19531	1.40084	-0.1452	1.40064	-0.2248	1.40044	-0.14617
1.41696	0.27311	1.41696	0.917	1.41716	0.26474	1.41716	0.78391	1.41756	-0.204	1.41756	-0.18317	1.41736	-0.26163	1.41736	-0.17497
1.4337	0.27097	1.4337	0.93323	1.4339	0.26923	1.4339	0.81051	1.4343	-0.19103	1.4343	-0.20586	1.4341	-0.27006	1.4341	-0.18594
1.45062	0.28366	1.45062	0.96434	1.45062	0.29431	1.45062	0.84837	1.45124	-0.1772	1.45104	-0.19431	1.45104	-0.24751	1.45082	-0.17623
1.46736	0.3102	1.46736	1.00034	1.46736	0.31994	1.46736	0.8898	1.46776	-0.16597	1.46776	-0.1614	1.46776	-0.21057	1.46756	-0.14494
1.48388	0.33051	1.48388	1.03363	1.48388	0.33623	1.48388	0.92954	1.4845	-0.14517	1.4843	-0.13294	1.4843	-0.18429	1.4841	-0.11711
1.50042	0.34786	1.50042	1.06449	1.50042	0.35497	1.50042	0.96809	1.50102	-0.12711	1.50102	-0.11694	1.50082	-0.17863	1.50062	-0.0978
1.51694	0.36191	1.51694	1.09394	1.51694	0.37174	1.51694	0.99626	1.51756	-0.11637	1.51736	-0.12009	1.51736	-0.1822	1.51716	-0.08931
1.53348	0.3684	1.53348	1.11486	1.53348	0.38717	1.53348	1.0062	1.53388	-0.12163	1.53388	-0.12203	1.53368	-0.19369	1.53368	-0.0876
1.5498	0.37631	1.5498	1.13037	1.5498	0.39	1.5498	1.01057	1.55022	-0.13751	1.55022	-0.13163	1.55	-0.19103	1.55	-0.0776
1.56614	0.38846	1.56614	1.14737	1.56614	0.38689	1.56614	1.0148	1.56654	-0.15286	1.56654	-0.13283	1.56654	-0.18174	1.56634	-0.06969
1.58246	0.42243	1.58246	1.18551	1.58246	0.39709	1.58246	1.0384	1.58286	-0.14117	1.58286	-0.11794	1.58286	-0.16777	1.58246	-0.05669
1.5988	0.44566	1.5986	1.2276	1.5988	0.41909	1.5988	1.07051	1.5992	-0.12146	1.599	-0.09837	1.599	-0.15617	1.5988	-0.05311
1.61492	0.4374	1.61492	1.26149	1.61492	0.42571	1.61492	1.09454	1.61532	-0.12669	1.61512	-0.08683	1.61512	-0.15383	1.61492	-0.0588
1.63124	0.41283	1.63104	1.27886	1.63124	0.42903	1.63104	1.09814	1.63146	-0.14451	1.63124	-0.09246	1.63124	-0.1638	1.63104	-0.09246
1.64758	0.381	1.64738	1.26629	1.64758	0.42551	1.64738	1.07491	1.64778	-0.16077	1.64758	-0.11517	1.64758	-0.19029	1.64738	-0.13897
1.66432	0.38231	1.6639	1.26526	1.66432	0.44897	1.6641	1.07426	1.66452	-0.15569	1.66432	-0.12863	1.66432	-0.18654	1.6641	-0.15097
1.68084	0.40563	1.68064	1.29903	1.68104	0.47631	1.68064	1.1124	1.68104	-0.13957	1.68084	-0.13626	1.68084	-0.16337	1.68064	-0.1412
1.69758	0.42886	1.69716	1.35563	1.69758	0.5028	1.69738	1.16671	1.69758	-0.11466	1.69758	-0.13051	1.69758	-0.13054	1.69738	-0.11757
1.7145	0.44011	1.7141	1.40623	1.7145	0.5202	1.7143	1.19951	1.7147	-0.10483	1.7145	-0.12546	1.7145	-0.12086	1.7143	-0.10274
1.73164	0.43797	1.73124	1.43074	1.73184	0.52003	1.73144	1.21446	1.73184	-0.1162	1.73164	-0.12637	1.73164	-0.12626	1.73144	-0.10311
1.74858	0.44466	1.74838	1.45077	1.74898	0.51946	1.74858	1.24546	1.74878	-0.12723	1.74878	-0.11726	1.74858	-0.13194	1.74858	-0.09863
1.7657	0.47397	1.7653	1.4836	1.76592	0.52646	1.7655	1.28109	1.76592	-0.13226	1.7657	-0.11326	1.7657	-0.13403	1.7657	-0.08677
1.78264	0.5254	1.78244	1.52003	1.78284	0.54814	1.78264	1.32457	1.78304	-0.12191	1.78284	-0.09923	1.78284	-0.13089	1.78264	-0.07597
1.79978	0.56131	1.79958	1.54554	1.79998	0.56777	1.79958	1.3474	1.80018	-0.11314	1.79998	-0.09209	1.79978	-0.13191	1.79998	-0.08086
1.81672	0.57163	1.8165	1.55623	1.81692	0.56989	1.8165	1.36049	1.81712	-0.12074	1.81692	-0.09709	1.81692	-0.13943	1.81692	-0.09369
1.83364	0.5546	1.83344	1.55023	1.83364	0.5536	1.83344	1.36629	1.83404	-0.13451	1.83404	-0.11103	1.83384	-0.16254	1.83384	-0.11051
1.85078	0.53269	1.85058	1.55511	1.85078	0.53509	1.85058	1.36917	1.85118	-0.15631	1.85118	-0.142	1.85098	-0.1844	1.85098	-0.12949
1.86772	0.5092	1.86772	1.56211	1.86792	0.52406	1.86772	1.37477	1.86832	-0.1822	1.86812	-0.17289	1.86812	-0.20574	1.86812	-0.14134
1.88464	0.49991	1.88464	1.56566	1.88464	0.51817	1.88464	1.38349	1.88526	-0.20506	1.88504	-0.18186	1.88504	-0.21886	1.88504	-0.15434
1.90158	0.50989	1.90158	1.57623	1.90158	0.5288	1.90158	1.40003	1.90218	-0.21957	1.90198	-0.18631	1.90198	-0.22337	1.90198	-0.16406
1.91852	0.53017	1.91852	1.60786	1.91852	0.55871	1.91852	1.41991	1.91892	-0.21629	1.91892	-0.17869	1.91892	-0.21977	1.91872	-0.15291
1.93504	0.55354	1.93524	1.64831	1.93524	0.59531	1.93524	1.44991	1.93564	-0.19337	1.93564	-0.15386	1.93564	-0.20771	1.93564	-0.13543
1.95178	0.57577	1.95198	1.69834	1.95178	0.60771	1.95178	1.4794	1.95218	-0.17006	1.95218	-0.14209	1.95218	-0.19397	1.95218	-0.1212
1.9685	0.59094	1.9687	1.73429	1.9685	0.61566	1.9685	1.5072	1.9689	-0.16246	1.9687	-0.14794	1.9689	-0.18494	1.9687	-0.12203
1.98504	0.58874	1.98524	1.76229	1.98504	0.61786	1.98524	1.52914	1.98544	-0.16663	1.98544	-0.15563	1.98544	-0.1874	1.98524	-0.13234
2.00136	0.59231	2.00156	1.7684	2.00136	0.62626	2.00156	1.55037	2.00176	-0.17649	2.00176	-0.1582	2.00176	-0.20769	2.00156	-0.13483
2.0177	0.61486	2.0179	1.79306	2.0177	0.64763	2.0179	1.57943	2.0179	-0.1706	2.0179	-0.15497	2.0181	-0.21991	2.0179	-0.12246
2.03402	0.64583	2.03422	1.83157	2.03402	0.67137	2.03422	1.61311	2.03442	-0.1454	2.03442	-0.14126	2.03462	-0.20177	2.03422	-0.09909
2.05056	0.6794	2.05076	1.87063	2.05056	0.68863	2.05076	1.64171	2.05076	-0.14003	2.05076	-0.1296	2.05096	-0.18434	2.05076	-0.0884
2.06688	0.68894	2.06708	1.89954	2.06688	0.68994	2.06708	1.64897	2.06708	-0.15146	2.06708	-0.1238	2.06728	-0.17777	2.06688	-0.111
2.0832	0.67289	2.08342	1.91257	2.08342	0.67286	2.08342	1.64331	2.08342	-0.17434	2.08342	-0.14209	2.08362	-0.19326	2.0832	-0.14234
2.09974	0.67831	2.09994	1.93637	2.09994	0.6744	2.09994	1.66126	2.09974	-0.18254	2.09994	-0.15111	2.10014	-0.19449	2.09974	-0.14243
2.11606	0.69631	2.11628	1.97129	2.11628	0.70149	2.11628	1.71571	2.11606	-0.16397	2.11628	-0.13389	2.11628	-0.18411	2.11606	-0.12929
2.1326	0.738	2.1326	2.02654	2.1326	0.74583	2.1326	1.77334	2.1324	-0.1364	2.1324	-0.1012	2.1326	-0.15609	2.1324	-0.10103
2.14892	0.77237	2.14892	2.09631	2.14912	0.79009	2.14912	1.8336	2.14892	-0.10874	2.14892	-0.08371	2.14912	-0.13123	2.14872	-0.07586
2.16526	0.78846	2.16526	2.14726	2.16546	0.81557	2.16546	1.8802	2.16506	-0.09043	2.16526	-0.09129	2.16546	-0.11269	2.16506	-0.05586
2.18158	0.78949	2.18158	2.17751	2.18178	0.82671	2.18158	1.90666	2.18138	-0.09266	2.18138	-0.10206	2.18158	-0.1098	2.18138	-0.04577
2.19792	0.77754	2.19772	2.19123	2.19792	0.83943	2.19792	1.92174	2.19752	-0.10943	2.19772	-0.1042	2.19792	-0.10789	2.19772	-0.04574
2.21424	0.75757	2.21424	2.20009	2.21444	0.85894	2.21424	1.93374	2.21404	-0.11837	2.21404	-0.10834	2.21424	-0.10654	2.21404	-0.04823
2.23078	0.75774	2.23078	2.22114	2.23098	0.86889	2.23078	1.93514	2.23058	-0.11729	2.23058	-0.10209	2.23078	-0.10889	2.23058	-0.04851
2.2475	0.77609	2.2473	2.24571	2.2475	0.86909	2.2475	1.93997	2.2471	-0.12454	2.2471	-0.09051	2.2475	-0.1286	2.2473	-0.05411
2.26424	0.8048	2.26424	2.27997	2.26424	0.87666	2.26424	1.96129	2.26404	-0.13303	2.26404	-0.08089	2.26424	-0.14554	2.26404	-0.05657
2.28116	0.8356	2.28116	2.31411	2.28116	0.89014	2.28116	2.01111	2.28096	-0.1366	2.28096	-0.07966	2.28116	-0.14143	2.28116	-0.0492
2.2983	0.85869	2.2983	2.33266	2.2981	0.90963	2.2983	2.04054	2.2979	-0.13286	2.2981	-0.09329	2.2983	-0.12777	2.2981	-0.04426
2.31524	0.87006	2.31524	2.33923	2.31524	0.92651	2.31524	2.05174	2.31504	-0.12631	2.31504	-0.12334	2.31524	-0.13134	2.31524	-0.058
2.33238	0.88329	2.33238	2.35777	2.33238	0.93626	2.33238	2.06629	2.33238	-0.12709	2.33238	-0.14209	2.33258	-0.1348	2.33238	-0.07117
2.3497	0.89429	2.3497	2.39237	2.3495	0.9422	2.3497	2.08891	2.3495	-0.13111	2.3495	-0.15003	2.3497	-0.1312	2.3495	-0.0718
2.36664	0.90694	2.36684	2.43549	2.36664	0.95303	2.36664	2.12686	2.36664	-0.12349	2.36684	-0.12769	2.36684	-0.12443	2.36664	-0.0638
2.38378	0.93251	2.38378	2.48386	2.38358	0.97537	2.38378	2.16166	2.38378	-0.11069	2.38398	-0.10114	2.38398	-0.11037	2.38378	-0.05203
2.40092	0.96466	2.40092	2.52309	2.40072	0.99871	2.40092	2.19886	2.40092	-0.09974	2.40092	-0.07057	2.40112	-0.10174	2.40092	-0.04783
2.41764	0.98286	2.41764	2.55003	2.41744	1.00963	2.41764	2.21591	2.41764	-0.11886	2.41784	-0.06217	2.41784	-0.1028	2.41764	-0.06774
2.43438	0.98971	2.43458	2.57543	2.43438	1.01277	2.43438	2.22657	2.43458	-0.14529	2.43458	-0.08211	2.43478	-0.11669	2.43458	-0.08863
2.4513	0.99274	2.4513	2.606	2.4511	1.01477	2.4513	2.25666	2.45152	-0.15469	2.45152	-0.10171	2.45152	-0.13517	2.45152	-0.10054
2.46804	0.99937	2.46804	2.63663	2.46784	1.03277	2.46804	2.30126	2.46824	-0.14163	2.46824	-0.11811	2.46824	-0.14126	2.46804	-0.10271
2.48458	1.01571	2.48458	2.65769	2.48436	1.03534	2.48458	2.33429	2.48478	-0.14017	2.48478	-0.13634	2.48478	-0.14034	2.48458	-0.10566
2.5009	1.03877	2.5011	2.6892	2.5009	1.03903	2.5009	2.36034	2.5011	-0.13503	2.5011	-0.14317	2.5013	-0.14069	2.5011	-0.09929
2.51744	1.04674	2.51744	2.71894	2.51744	1.03914	2.51744	2.37606	2.51764	-0.13883	2.51744	-0.1388	2.51784	-0.15326	2.51744	-0.10109
2.53376	1.04023	2.53396	2.72386	2.53376	1.03591	2.53376	2.3834	2.53396	-0.14817	2.53396	-0.13177	2.53416	-0.18797	2.53396	-0.11954
2.55028	1.04331	2.55028	2.7458	2.55028	1.047	2.55028	2.41149	2.5505	-0.15354	2.55028	-0.13311	2.5505	-0.20543	2.55028	-0.12237
2.56662	1.07974	2.56662	2.79126	2.56662	1.0828	2.56662	2.45031	2.56682	-0.1454	2.56662	-0.11834	2.56702	-0.18877	2.56662	-0.11177
2.58294	1.12751	2.58294	2.85151	2.58294	1.13489	2.58314	2.50377	2.58314	-0.13566	2.58294	-0.09566	2.58334	-0.14691	2.58294	-0.0934
2.59968	1.17157	2.59968	2.90743	2.59968	1.18537	2.59968	2.55563	2.59988	-0.12211	2.59948	-0.07571	2.59988	-0.10686	2.59948	-0.07049
2.6162	1.19831	2.6162	2.95051	2.6162	1.21271	2.6162	2.59963	2.61642	-0.11351	2.616	-0.06711	2.61642	-0.08509	2.616	-0.047
2.63274	1.2176	2.63274	2.98617	2.63274	1.2332	2.63274	2.63231	2.63294	-0.10069	2.63254	-0.06051	2.63294	-0.07389	2.63254	-0.02163
2.64926	1.23337	2.64926	3.02351	2.64926	1.24377	2.64926	2.65743	2.64948	-0.08691	2.64906	-0.05363	2.64948	-0.07266	2.64906	-0.00951
2.666	1.24383	2.666	3.05389	2.666	1.2602	2.666	2.67574	2.6662	-0.0874	2.6658	-0.04751	2.6662	-0.07629	2.6658	-0.01151
2.68294	1.24746	2.68274	3.08889	2.68294	1.28054	2.68294	2.71151	2.68294	-0.09417	2.68254	-0.04063	2.68294	-0.0736	2.68254	-0.00889
2.69946	1.26057	2.69946	3.11946	2.69946	1.28374	2.69946	2.75386	2.69966	-0.10283	2.69906	-0.04614	2.69946	-0.07857	2.69906	-0.01774
2.716	1.27577	2.716	3.15671	2.7162	1.29289	2.716	2.78906	2.7162	-0.10511	2.7158	-0.05257	2.7162	-0.08603	2.7158	-0.02234
2.73292	1.29734	2.73292	3.18814	2.73292	1.31943	2.73292	2.82306	2.73312	-0.11203	2.73272	-0.05371	2.73292	-0.08766	2.73272	-0.0222
2.74966	1.32117	2.74966	3.21234	2.74966	1.35114	2.74966	2.85471	2.74986	-0.13303	2.74946	-0.06346	2.74966	-0.0872	2.74946	-0.02069
2.7662	1.33363	2.7662	3.21431	2.7664	1.36709	2.7662	2.8632	2.7664	-0.1554	2.7662	-0.08809	2.7664	-0.09131	2.7662	-0.03491
2.78292	1.33026	2.78292	3.23523	2.78312	1.36649	2.78292	2.86129	2.78312	-0.16809	2.78292	-0.11417	2.78312	-0.10777	2.78292	-0.0594
2.79966	1.33646	2.79966	3.26586	2.79986	1.36043	2.79966	2.86049	2.79986	-0.16194	2.79966	-0.12671	2.79986	-0.1148	2.79966	-0.076
2.81618	1.36811	2.81618	3.31909	2.81638	1.36491	2.81618	2.89026	2.81638	-0.136	2.81618	-0.10731	2.81618	-0.10374	2.81618	-0.06203
2.83272	1.40623	2.83292	3.378	2.83292	1.39177	2.83292	2.94926	2.83312	-0.11411	2.83272	-0.07649	2.83292	-0.08014	2.83292	-0.03126
2.84964	1.44097	2.84984	3.43789	2.84984	1.44054	2.84984	3.02717	2.85006	-0.09566	2.84964	-0.05283	2.84984	-0.06009	2.84984	-0.00517
2.86658	1.46606	2.86658	3.47654	2.86678	1.49466	2.86658	3.08634	2.86678	-0.09274	2.86658	-0.05454	2.86678	-0.06286	2.86678	-0.00466
2.88312	1.4856	2.88332	3.49711	2.88332	1.52071	2.88332	3.12263	2.88352	-0.10523	2.88332	-0.07583	2.88332	-0.07609	2.88332	-0.02669
2.90004	1.50991	2.90004	3.51951	2.90024	1.53334	2.90004	3.14071	2.90044	-0.1114	2.90004	-0.08257	2.90024	-0.07203	2.90024	-0.0326
2.91698	1.53289	2.91718	3.55386	2.91718	1.55534	2.91718	3.14997	2.91738	-0.10583	2.91718	-0.06903	2.91738	-0.06586	2.91718	-0.02374
2.93392	1.5522	2.93392	3.58206	2.93392	1.58143	2.93392	3.15091	2.93432	-0.09597	2.93392	-0.05737	2.93412	-0.06151	2.93412	-0.01066
2.95064	1.56697	2.95064	3.60751	2.95044	1.58171	2.95064	3.15826	2.95084	-0.10026	2.95064	-0.0554	2.95084	-0.07746	2.95064	-0.01714
2.96738	1.57849	2.96738	3.6258	2.96738	1.56954	2.96738	3.17906	2.96778	-0.1158	2.96758	-0.06683	2.96778	-0.10149	2.96758	-0.02766
2.9843	1.57094	2.9843	3.64423	2.9843	1.56369	2.9843	3.21291	2.98472	-0.14446	2.9845	-0.0868	2.98472	-0.12963	2.9845	-0.04783
3.00104	1.56826	3.00104	3.65177	3.00104	1.56954	3.00104	3.2552	3.00144	-0.16789	3.00104	-0.11629	3.00124	-0.15229	3.00104	-0.07409
3.01758	1.58917	3.01778	3.66714	3.01758	1.58557	3.01758	3.29966	3.01818	-0.17589	3.01778	-0.1416	3.01798	-0.16666	3.01778	-0.08451
3.0345	1.62369	3.0345	3.70857	3.0343	1.61357	3.0345	3.35103	3.0349	-0.16797	3.0345	-0.14297	3.0347	-0.17089	3.0345	-0.06937
3.05104	1.65583	3.05124	3.75863	3.05104	1.65234	3.05124	3.3904	3.05164	-0.14617	3.05124	-0.13074	3.05144	-0.156	3.05124	-0.04283
3.06776	1.69111	3.06776	3.81689	3.06756	1.69049	3.06776	3.41551	3.06816	-0.12914	3.06776	-0.10597	3.06796	-0.12209	3.06776	-0.02071
3.0843	1.727	3.0843	3.87483	3.0841	1.72994	3.0843	3.4426	3.0847	-0.10963	3.0843	-0.0776	3.0847	-0.0852	3.0843	-0.0054
3.10082	1.76069	3.10082	3.92209	3.10062	1.76706	3.10082	3.46589	3.10122	-0.09897	3.10082	-0.0632	3.10102	-0.0608	3.10082	2.85714E-4
3.11716	1.78209	3.11716	3.9516	3.11716	1.78474	3.11716	3.48751	3.11756	-0.09949	3.11716	-0.06194	3.11756	-0.0666	3.11716	-0.00403
3.13348	1.80654	3.13368	3.97486	3.13348	1.80694	3.13368	3.53114	3.13408	-0.09726	3.13368	-0.0704	3.13388	-0.06286	3.13368	0.00151
3.15002	1.82554	3.15002	4.00197	3.14982	1.8298	3.15002	3.59009	3.15042	-0.10614	3.15022	-0.07203	3.15042	-0.062	3.15002	-0.0008
3.16634	1.86251	3.16634	4.04311	3.16634	1.87154	3.16634	3.65974	3.16674	-0.10369	3.16654	-0.06486	3.16674	-0.04554	3.16654	0.00489
3.18268	1.8846	3.18268	4.09169	3.18246	1.911	3.18268	3.71337	3.18308	-0.10403	3.18288	-0.06126	3.18308	-0.03463	3.18268	0.00486
3.1988	1.89211	3.1988	4.12994	3.1988	1.9332	3.199	3.7312	3.1992	-0.10829	3.199	-0.05751	3.1992	-0.04043	3.199	-0.00249
3.21512	1.88154	3.21512	4.15269	3.21512	1.93806	3.21512	3.7154	3.21552	-0.12306	3.21532	-0.06069	3.21552	-0.06637	3.21532	-0.02443
3.23166	1.87217	3.23166	4.16863	3.23166	1.93183	3.23166	3.69174	3.23206	-0.13926	3.23166	-0.08034	3.23186	-0.09086	3.23166	-0.05346
3.24818	1.8828	3.24818	4.19737	3.24838	1.95017	3.24818	3.70083	3.2486	-0.14649	3.24838	-0.09563	3.24838	-0.09434	3.24838	-0.06369
3.26492	1.92226	3.26492	4.24383	3.26512	1.99374	3.26492	3.74594	3.26532	-0.1324	3.26492	-0.08106	3.26512	-0.07206	3.26492	-0.05777
3.28144	1.97274	3.28144	4.30097	3.28166	2.03926	3.28144	3.80857	3.28186	-0.1154	3.28144	-0.05691	3.28166	-0.0512	3.28144	-0.04129
3.29818	2.02846	3.29818	4.35726	3.29838	2.07977	3.29838	3.87797	3.29858	-0.0994	3.29818	-0.03514	3.29838	-0.02614	3.29818	-0.00903
3.31512	2.05526	3.31512	4.39726	3.31532	2.1064	3.31532	3.93531	3.31552	-0.10631	3.31512	-0.0504	3.31532	-0.01343	3.31532	-0.00537
3.33224	2.06557	3.33204	4.43494	3.33246	2.13471	3.33224	3.97514	3.33246	-0.11809	3.33204	-0.07337	3.33224	-0.00937	3.33224	-0.01337
3.34918	2.07669	3.34898	4.47471	3.34918	2.16234	3.34918	4.01511	3.34938	-0.12454	3.34898	-0.08629	3.34918	-0.01434	3.34918	-0.02134
3.36592	2.10709	3.36572	4.52186	3.36592	2.19217	3.36592	4.04931	3.36612	-0.11431	3.36592	-0.07929	3.36612	-0.01734	3.36592	-0.01669
3.38284	2.14711	3.38264	4.56963	3.38284	2.2226	3.38284	4.07289	3.38304	-0.10251	3.38284	-0.06414	3.38304	-0.02111	3.38284	-0.00174
3.39958	2.17834	3.39958	4.60423	3.39958	2.25391	3.39958	4.09166	3.39998	-0.09283	3.39958	-0.05486	3.39978	-0.01597	3.39978	0.00797
3.41652	2.1988	3.41632	4.62989	3.41632	2.27697	3.41632	4.11863	3.41672	-0.09334	3.41632	-0.0436	3.41652	-0.02074	3.41652	0.00303
3.43344	2.21591	3.43324	4.64777	3.43324	2.28943	3.43324	4.15354	3.43364	-0.1076	3.43324	-0.04246	3.43344	-0.03126	3.43344	-0.00826
3.45038	2.23626	3.45018	4.66191	3.45018	2.29989	3.45018	4.20151	3.45058	-0.11886	3.45038	-0.04994	3.45058	-0.04351	3.45038	-0.02817
3.46732	2.26174	3.46732	4.69349	3.46712	2.31314	3.46712	4.24951	3.46752	-0.12731	3.46732	-0.05429	3.46752	-0.05771	3.46732	-0.03614
3.48404	2.2848	3.48404	4.74314	3.48404	2.33546	3.48404	4.28197	3.48444	-0.13311	3.48404	-0.05394	3.48424	-0.06511	3.48424	-0.03691
3.50098	2.31511	3.50098	4.79126	3.50078	2.3676	3.50098	4.30483	3.50118	-0.13606	3.50098	-0.05397	3.50118	-0.05903	3.50118	-0.0342
3.51792	2.35154	3.51792	4.84069	3.51772	2.40731	3.51772	4.33677	3.51812	-0.12111	3.51792	-0.04291	3.51812	-0.048	3.51812	-0.01443
3.53464	2.38091	3.53464	4.88471	3.53444	2.43694	3.53464	4.36314	3.53484	-0.10614	3.53484	-0.03691	3.53504	-0.03837	3.53484	-0.000428571
3.55138	2.40206	3.55138	4.92686	3.55118	2.46074	3.55138	4.39423	3.55158	-0.11654	3.55158	-0.04766	3.55158	-0.02611	3.55158	-0.00151
3.5681	2.43397	3.5683	4.9558	3.5681	2.48283	3.5681	4.42371	3.56852	-0.126	3.5683	-0.05709	3.56852	-0.02054	3.5683	-0.01903
3.58484	2.46037	3.58484	4.97891	3.58464	2.50237	3.58484	4.44174	3.58504	-0.14049	3.58504	-0.056	3.58504	-0.02489	3.58484	-0.03026
3.60116	2.48263	3.60136	4.99903	3.60116	2.52669	3.60116	4.4766	3.60136	-0.13806	3.60136	-0.0476	3.60158	-0.02734	3.60136	-0.01834
3.6177	2.49809	3.6177	5.02923	3.6177	2.55331	3.6177	4.53143	3.6179	-0.13703	3.6179	-0.04974	3.6181	-0.0302	3.6177	-0.00729
3.63422	2.52417	3.63442	5.08311	3.63422	2.59206	3.63442	4.58711	3.63442	-0.12114	3.63442	-0.04691	3.63464	-0.01934	3.63442	0.00877
3.65076	2.54611	3.65076	5.11863	3.65076	2.61686	3.65076	4.62251	3.65096	-0.11457	3.65096	-0.05343	3.65116	-0.02743	3.65076	0.01191
3.66708	2.56291	3.66728	5.12491	3.66728	2.62329	3.66728	4.62854	3.66728	-0.13626	3.66748	-0.0798	3.66748	-0.05429	3.66708	-0.01491
3.68362	2.5764	3.68382	5.14003	3.68382	2.63266	3.68382	4.63446	3.68382	-0.15254	3.68402	-0.10114	3.68402	-0.07163	3.68362	-0.04077
3.70014	2.60566	3.70014	5.1788	3.70034	2.64931	3.70034	4.65923	3.70014	-0.14823	3.70034	-0.10523	3.70034	-0.0706	3.70014	-0.04554
3.71648	2.65054	3.71648	5.23974	3.71668	2.6814	3.71648	4.70883	3.71648	-0.1266	3.71668	-0.08749	3.71668	-0.04894	3.71648	-0.03309
3.7328	2.70669	3.7328	5.3036	3.733	2.73574	3.733	4.76586	3.7328	-0.1012	3.733	-0.05643	3.733	-0.01597	3.7328	-0.0044
3.74934	2.75371	3.74914	5.35717	3.74934	2.7868	3.74914	4.82146	3.74914	-0.09443	3.74934	-0.03323	3.74934	0.021	3.74914	0.01891
3.76546	2.77623	3.76526	5.40143	3.76566	2.83466	3.76546	4.87689	3.76546	-0.09826	3.76546	-0.02774	3.76566	0.04814	3.76526	0.03277
3.7818	2.78203	3.78158	5.43569	3.782	2.88049	3.7818	4.91583	3.7818	-0.09854	3.7818	-0.03089	3.782	0.06266	3.7818	0.03343
3.79832	2.78494	3.79812	5.46151	3.79832	2.93009	3.79812	4.93623	3.79812	-0.10163	3.79832	-0.03954	3.79832	0.0582	3.79812	0.02383
3.81486	2.7964	3.81464	5.49971	3.81486	2.96729	3.81486	4.94854	3.81464	-0.12157	3.81486	-0.04203	3.81486	0.03971	3.81464	0.01263
3.83138	2.82949	3.83118	5.53794	3.83138	2.99003	3.83138	4.97277	3.83138	-0.127	3.83138	-0.03403	3.83158	0.04271	3.83138	0.01969
3.84812	2.86683	3.84792	5.56857	3.84812	3.00637	3.84812	5.01194	3.84812	-0.1218	3.84812	-0.02491	3.84832	0.043	3.84792	0.03931
3.86504	2.90237	3.86484	5.599	3.86504	3.03246	3.86504	5.06469	3.86484	-0.11014	3.86504	-0.000742857	3.86504	0.05177	3.86484	0.04926
3.88198	2.93154	3.88178	5.63589	3.88198	3.06266	3.88198	5.10906	3.88178	-0.11009	3.88198	0.00997	3.88218	0.05306	3.88178	0.04797
3.89912	2.95674	3.89912	5.68046	3.89892	3.08886	3.89912	5.12749	3.89892	-0.12211	3.89912	-0.01351	3.89932	0.05234	3.89892	0.0338
3.91624	2.99083	3.91624	5.73129	3.91624	3.1172	3.91624	5.14609	3.91624	-0.13637	3.91646	-0.04237	3.91646	0.0442	3.91624	0.01471
3.93338	3.0306	3.93338	5.77454	3.93338	3.13963	3.93338	5.18203	3.93338	-0.13331	3.93358	-0.05726	3.93358	0.04014	3.93338	0.00437
3.95052	3.07069	3.95052	5.82414	3.95052	3.16634	3.95052	5.23226	3.95052	-0.11694	3.95072	-0.05551	3.95072	0.04454	3.95052	0.01494
3.96766	3.11323	3.96766	5.87754	3.96746	3.19586	3.96766	5.28286	3.96766	-0.10217	3.96786	-0.03954	3.96786	0.05331	3.96766	0.03797
3.98478	3.15023	3.98478	5.92429	3.98458	3.22937	3.98478	5.32437	3.98478	-0.0938	3.98478	-0.02174	3.985	0.05969	3.98478	0.04863
4.00152	3.16911	4.00172	5.94874	4.00152	3.24437	4.00152	5.3608	4.00152	-0.1024	4.00172	-0.01994	4.00172	0.05294	4.00152	0.03931
4.01846	3.1788	4.01846	5.96549	4.01826	3.25577	4.01846	5.39806	4.01846	-0.11983	4.01846	-0.03697	4.01846	0.04431	4.01826	0.01609
4.03518	3.18583	4.03518	5.99374	4.03498	3.28077	4.03518	5.43043	4.03518	-0.1232	4.03518	-0.05763	4.03538	0.04174	4.03518	0.00274
4.05192	3.20366	4.05212	6.03597	4.05192	3.32486	4.05192	5.46183	4.05212	-0.12069	4.05192	-0.06997	4.05212	0.04411	4.05192	0.01037
4.06864	3.22814	4.06864	6.07134	4.06844	3.35523	4.06844	5.49377	4.06864	-0.12846	4.06864	-0.07654	4.06864	0.048	4.06864	0.01369
4.08518	3.25486	4.08518	6.11011	4.08498	3.37817	4.08518	5.53697	4.08518	-0.12849	4.08518	-0.09011	4.08518	0.05703	4.08518	6.57143E-4
4.10172	3.27751	4.10172	6.13129	4.1015	3.38797	4.10172	5.5784	4.10192	-0.1294	4.1015	-0.1084	4.10172	0.04871	4.10172	-0.0154
4.11824	3.29106	4.11824	6.14963	4.11804	3.39531	4.11804	5.59709	4.11844	-0.15131	4.11804	-0.1276	4.11824	0.02937	4.11824	-0.0392
4.13456	3.30469	4.13456	6.18097	4.13456	3.4156	4.13456	5.598	4.13478	-0.17477	4.13456	-0.13546	4.13478	0.00457	4.13478	-0.05583
4.1509	3.33243	4.1509	6.24077	4.1509	3.45457	4.1509	5.62051	4.1511	-0.1808	4.1507	-0.12551	4.1511	0.01003	4.1511	-0.06331
4.16722	3.38051	4.16722	6.3008	4.16722	3.509	4.16722	5.67083	4.16742	-0.16526	4.16702	-0.09674	4.16742	0.0304	4.16722	-0.05051
4.18376	3.45494	4.18376	6.34809	4.18356	3.56583	4.18376	5.73894	4.18396	-0.15126	4.18356	-0.0688	4.18396	0.05657	4.18376	-0.01697
4.20028	3.52546	4.20028	6.40166	4.20008	3.62154	4.20028	5.80134	4.20048	-0.12523	4.20008	-0.04149	4.20048	0.09126	4.20028	0.0258
4.21662	3.57429	4.21662	6.45446	4.21642	3.66854	4.21662	5.84926	4.21682	-0.10334	4.21642	-0.01971	4.21682	0.11494	4.21662	0.04537
4.23294	3.61049	4.23274	6.49714	4.23274	3.71463	4.23294	5.89877	4.23314	-0.0906	4.23274	-0.01243	4.23314	0.12871	4.23274	0.05183
4.24928	3.62574	4.24928	6.52803	4.24928	3.75083	4.24948	5.93317	4.24968	-0.10026	4.24908	-0.00897	4.24948	0.13434	4.24928	0.05223
4.266	3.63986	4.2658	6.56066	4.2658	3.78306	4.266	5.95283	4.2662	-0.10566	4.2658	-0.00531	4.266	0.13771	4.2658	0.05497
4.28234	3.66714	4.28234	6.61303	4.28234	3.812	4.28234	5.98991	4.28254	-0.09106	4.28214	-0.00443	4.28254	0.14969	4.28214	0.06771
4.29866	3.69871	4.29866	6.65869	4.29866	3.8506	4.29866	6.03254	4.29886	-0.09434	4.29866	-0.0132	4.29886	0.15391	4.29866	0.0808
4.3154	3.7378	4.3152	6.69589	4.3154	3.88783	4.3152	6.08889	4.3156	-0.09643	4.3152	2.57143E-4	4.3154	0.15817	4.3152	0.09197
4.33192	3.76983	4.33192	6.7194	4.33192	3.90829	4.33192	6.13111	4.33212	-0.10231	4.33192	0.01766	4.33192	0.16331	4.33192	0.09137
4.34826	3.78503	4.34826	6.74594	4.34846	3.91429	4.34826	6.15889	4.34846	-0.12417	4.34826	0.00434	4.34846	0.15166	4.34826	0.06366
4.36498	3.7968	4.36498	6.75751	4.36498	3.93417	4.36498	6.16823	4.36518	-0.14183	4.36498	-0.0244	4.36498	0.13443	4.36498	0.03151
4.38172	3.80477	4.38172	6.7814	4.38172	3.96523	4.38172	6.18166	4.38192	-0.15706	4.38152	-0.04011	4.38172	0.11709	4.38172	0.02011
4.39804	3.83031	4.39824	6.827	4.39844	4.01489	4.39824	6.22194	4.39844	-0.15414	4.39804	-0.02417	4.39824	0.11926	4.39824	0.0342
4.41478	3.88389	4.41478	6.88706	4.41498	4.07449	4.41478	6.27454	4.41498	-0.14183	4.41458	-0.00117	4.41478	0.13751	4.41478	0.05097
4.4317	3.93674	4.4317	6.9408	4.43192	4.13297	4.43192	6.32311	4.43192	-0.1232	4.4315	0.01066	4.4317	0.16466	4.4317	0.06926
4.44864	3.9804	4.44884	6.97683	4.44904	4.17594	4.44884	6.36677	4.44904	-0.11794	4.44864	0.01929	4.44884	0.16663	4.44884	0.06551
4.46538	4.01069	4.46558	7.0108	4.46578	4.199	4.46558	6.4022	4.46578	-0.10723	4.46538	0.02343	4.46558	0.17463	4.46558	0.07243
4.4823	4.0344	4.48252	7.04986	4.48272	4.22171	4.48252	6.45509	4.48272	-0.10671	4.4823	0.02223	4.48252	0.18003	4.48252	0.07617
4.49944	4.07189	4.49964	7.09434	4.49964	4.26757	4.49964	6.51071	4.49984	-0.098	4.49944	0.0272	4.49984	0.19654	4.49964	0.08954
4.51658	4.11643	4.51678	7.14486	4.51678	4.31311	4.51678	6.56123	4.51678	-0.08346	4.51658	0.03654	4.51678	0.20626	4.51658	0.11083
4.5333	4.16011	4.53352	7.18709	4.53352	4.33931	4.53352	6.5978	4.53372	-0.0834	4.5333	0.04231	4.53372	0.20874	4.53352	0.11969
4.55024	4.20637	4.55044	7.23034	4.55044	4.35037	4.55044	6.62034	4.55064	-0.09674	4.55044	0.03791	4.55064	0.19629	4.55044	0.10514
4.56738	4.2252	4.56758	7.24574	4.56738	4.35077	4.56738	6.63331	4.56758	-0.11383	4.56738	0.01966	4.56778	0.18163	4.56738	0.0806
4.58412	4.22674	4.58432	7.25074	4.58412	4.35834	4.58432	6.6538	4.58452	-0.12814	4.58432	-0.001	4.58452	0.15886	4.58432	0.05563
4.60084	4.23703	4.60104	7.26963	4.60084	4.38134	4.60084	6.6812	4.60124	-0.13251	4.60104	-0.01871	4.60124	0.13971	4.60104	0.04309
4.61778	4.27317	4.61798	7.30411	4.61758	4.43111	4.61778	6.72066	4.61798	-0.12997	4.61778	-0.02769	4.61818	0.14123	4.61778	0.0516
4.6345	4.32646	4.6347	7.3484	4.6345	4.4878	4.6345	6.75883	4.63492	-0.12946	4.6347	-0.0144	4.63492	0.15929	4.6345	0.07506
4.65104	4.37646	4.65124	7.39994	4.65104	4.5348	4.65124	6.79746	4.65144	-0.1378	4.65124	-0.00726	4.65144	0.17751	4.65104	0.0938
4.66776	4.42414	4.66776	7.45743	4.66756	4.57711	4.66776	6.8524	4.66818	-0.13143	4.66798	0.00889	4.66818	0.20651	4.66776	0.11606
4.6843	4.46677	4.6845	7.50383	4.6843	4.61494	4.6843	6.90366	4.6849	-0.12726	4.6845	0.01437	4.6847	0.22829	4.6843	0.12669
4.70104	4.5178	4.70104	7.54706	4.70082	4.65623	4.70104	6.94291	4.70144	-0.13117	4.70104	0.02251	4.70144	0.23651	4.70104	0.1226
4.71756	4.56711	4.71756	7.58523	4.71736	4.69614	4.71756	6.98	4.71796	-0.13177	4.71756	0.02563	4.71776	0.23457	4.71756	0.12311
4.7341	4.59577	4.7339	7.62411	4.7339	4.73726	4.7339	7.01554	4.7345	-0.12883	4.7341	0.03394	4.7343	0.23949	4.7339	0.1258
4.75042	4.61574	4.75042	7.66486	4.75022	4.78646	4.75022	7.05974	4.75082	-0.11803	4.75042	0.04397	4.75062	0.25089	4.75022	0.1428
4.76674	4.63566	4.76654	7.70503	4.76654	4.8284	4.76654	7.09811	4.76716	-0.10663	4.76674	0.04729	4.76696	0.2554	4.76654	0.1582
4.78308	4.65503	4.78288	7.7416	4.78288	4.85637	4.78288	7.1286	4.78348	-0.11114	4.78308	0.0372	4.78308	0.2472	4.78288	0.14831
4.7992	4.66709	4.799	7.76271	4.799	4.88414	4.799	7.15086	4.7996	-0.12874	4.7992	0.02517	4.7994	0.22634	4.799	0.12854
4.81554	4.67731	4.81534	7.77891	4.81534	4.90197	4.81534	7.16626	4.81574	-0.14863	4.81534	0.02434	4.81554	0.21406	4.81534	0.11357
4.83206	4.69614	4.83186	7.80797	4.83186	4.92506	4.83186	7.185	4.83226	-0.15046	4.83186	0.03271	4.83206	0.21829	4.83186	0.10929
4.8486	4.73949	4.8484	7.86203	4.8486	4.96791	4.8484	7.22574	4.8488	-0.13129	4.8484	0.04246	4.8486	0.2494	4.8484	0.124
4.86512	4.79211	4.86492	7.92754	4.86512	5.03211	4.86512	7.28366	4.86532	-0.10091	4.86492	0.05714	4.86512	0.2846	4.86492	0.15394
4.88186	4.83929	4.88166	7.98794	4.88186	5.08651	4.88166	7.34383	4.88206	-0.08391	4.88166	0.07811	4.88166	0.3096	4.88166	0.1888
4.89858	4.87023	4.89858	8.03011	4.89878	5.12766	4.89858	7.39394	4.89878	-0.07703	4.89838	0.09291	4.89858	0.32546	4.89858	0.21211
4.91552	4.89357	4.91532	8.06094	4.91572	5.15057	4.91552	7.42563	4.91572	-0.07951	4.91532	0.087	4.91552	0.31489	4.91552	0.20566
4.93246	4.92863	4.93226	8.09797	4.93246	5.18169	4.93246	7.46046	4.93266	-0.08497	4.93226	0.08277	4.93246	0.31351	4.93226	0.19714
4.94918	4.96869	4.94898	8.14106	4.94938	5.21951	4.94898	7.50754	4.94938	-0.09171	4.94898	0.09174	4.94918	0.32197	4.94898	0.20649
4.96592	5.02351	4.96592	8.18209	4.96612	5.25897	4.96592	7.54706	4.96632	-0.09377	4.96592	0.09391	4.96612	0.32471	4.96592	0.2236
4.98264	5.07894	4.98264	8.2272	4.98286	5.29869	4.98264	7.59197	4.98306	-0.0892	4.98264	0.09494	4.98286	0.3302	4.98286	0.23703
4.99938	5.12234	4.99938	8.25523	4.99958	5.33794	4.99938	7.6276	4.99978	-0.08371	4.99938	0.08951	4.99958	0.33191	4.99958	0.24006
5.01632	5.14689	5.01632	8.26311	5.01632	5.367	5.01632	7.65197	5.01672	-0.08137	5.01632	0.07589	5.01652	0.32046	5.01632	0.24551
5.03324	5.15994	5.03324	8.27674	5.03346	5.39934	5.03324	7.66646	5.03366	-0.09377	5.03346	0.06869	5.03346	0.29943	5.03346	0.24406
5.05038	5.16823	5.05038	8.30006	5.05038	5.42491	5.05038	7.68183	5.05058	-0.11814	5.05038	0.05903	5.05058	0.28649	5.05058	0.22737
5.06732	5.18403	5.06732	8.34191	5.06732	5.45971	5.06732	7.7082	5.06772	-0.13174	5.06752	0.05694	5.06752	0.29014	5.06752	0.21654
5.08446	5.22017	5.08446	8.39351	5.08446	5.50743	5.08446	7.75186	5.08466	-0.134	5.08446	0.05714	5.08466	0.31086	5.08466	0.2162
5.10138	5.26294	5.10138	8.44729	5.10138	5.54663	5.10138	7.80346	5.10158	-0.1238	5.10158	0.07363	5.10158	0.33726	5.10158	0.22649
5.11812	5.30951	5.11832	8.49997	5.11832	5.57631	5.11832	7.85397	5.11852	-0.11606	5.11832	0.08129	5.11852	0.347	5.11852	0.24409
5.13506	5.34757	5.13506	8.53617	5.13506	5.61183	5.13506	7.89186	5.13526	-0.11717	5.13526	0.08289	5.13546	0.34886	5.13526	0.25726
5.15178	5.37417	5.15198	8.55983	5.15178	5.64674	5.15198	7.9256	5.15218	-0.14114	5.15198	0.08337	5.15238	0.33774	5.15198	0.24991
5.16852	5.4038	5.16852	8.57703	5.16852	5.67431	5.16852	7.95306	5.16872	-0.15969	5.16872	0.08797	5.16892	0.32691	5.16872	0.23854
5.18484	5.44146	5.18504	8.60154	5.18484	5.71077	5.18504	7.97497	5.18504	-0.16149	5.18504	0.08914	5.18524	0.32129	5.18504	0.23737
5.20118	5.47554	5.20138	8.63917	5.20118	5.75803	5.20138	8.00397	5.20138	-0.15526	5.20138	0.09411	5.20158	0.32423	5.20138	0.24717
5.2175	5.51071	5.2177	8.68751	5.2177	5.81594	5.2177	8.0516	5.2179	-0.13577	5.2179	0.10651	5.2181	0.33614	5.2177	0.26754
5.23404	5.54774	5.23404	8.72426	5.23404	5.86066	5.23404	8.08926	5.23424	-0.13454	5.23404	0.11317	5.23444	0.34066	5.23404	0.27811
5.25036	5.58891	5.25036	8.7468	5.25036	5.88203	5.25036	8.11077	5.25036	-0.15743	5.25036	0.10546	5.25056	0.33829	5.25036	0.27871
5.26668	5.62094	5.26668	8.77411	5.26668	5.89937	5.26668	8.12663	5.26668	-0.17123	5.26668	0.08954	5.26688	0.34323	5.26668	0.26991
5.28302	5.65906	5.28302	8.82769	5.28302	5.938	5.28302	8.17429	5.28302	-0.16031	5.28302	0.08449	5.28322	0.36111	5.28282	0.275
5.29934	5.69974	5.29934	8.88371	5.29934	5.9906	5.29934	8.2384	5.29914	-0.1326	5.29914	0.09797	5.29954	0.39126	5.29914	0.29283
5.31568	5.73926	5.31568	8.94174	5.31568	6.04331	5.31568	8.29411	5.31568	-0.11271	5.31548	0.11797	5.31588	0.4176	5.31548	0.31566
5.332	5.77403	5.332	8.98789	5.3322	6.08917	5.332	8.3338	5.332	-0.10086	5.3318	0.13443	5.3322	0.4446	5.3318	0.33709
5.34834	5.79457	5.34834	9.01323	5.34834	6.12931	5.34834	8.36746	5.34834	-0.09049	5.34812	0.1468	5.34854	0.46086	5.34812	0.35389
5.36486	5.80754	5.36466	9.02637	5.36486	6.16517	5.36486	8.39606	5.36466	-0.096	5.36466	0.15271	5.36486	0.45909	5.36446	0.36054
5.3814	5.82231	5.38118	9.04294	5.3814	6.2004	5.38118	8.42469	5.38118	-0.1096	5.38118	0.149	5.3814	0.44243	5.38098	0.35349
5.39792	5.84831	5.39772	9.06037	5.39792	6.23546	5.39792	8.4596	5.39772	-0.11569	5.39772	0.14806	5.39792	0.43237	5.39752	0.35577
5.41466	5.8928	5.41466	9.08797	5.41466	6.2694	5.41466	8.50189	5.41446	-0.1156	5.41466	0.14343	5.41466	0.43326	5.41446	0.35883
5.43158	5.94051	5.43138	9.13414	5.43158	6.30271	5.43158	8.53626	5.43138	-0.11589	5.43138	0.14809	5.43158	0.45397	5.43138	0.36871
5.44852	5.98266	5.44852	9.18731	5.44852	6.33729	5.44852	8.56903	5.44852	-0.11806	5.44852	0.14843	5.44872	0.47486	5.44832	0.37809
5.46566	6.03106	5.46566	9.23226	5.46566	6.36357	5.46566	8.598	5.46566	-0.12	5.46566	0.16137	5.46586	0.49043	5.46546	0.38737
5.483	6.06086	5.48278	9.26346	5.48278	6.37323	5.483	8.62177	5.48278	-0.12754	5.483	0.16254	5.483	0.48769	5.48278	0.38197
5.50012	6.0786	5.49992	9.28829	5.49992	6.38509	5.50012	8.63889	5.49992	-0.13877	5.50012	0.14977	5.50032	0.47346	5.49992	0.37206
5.51726	6.10794	5.51726	9.31931	5.51726	6.42074	5.51726	8.6636	5.51726	-0.13746	5.51746	0.14674	5.51746	0.47106	5.51726	0.36937
5.5344	6.15566	5.5344	9.35077	5.5344	6.46723	5.5344	8.70906	5.5344	-0.13023	5.5348	0.15269	5.5346	0.47906	5.5344	0.377
5.55154	6.20814	5.55154	9.3876	5.55132	6.52674	5.55154	8.76757	5.55174	-0.12489	5.55174	0.15266	5.55174	0.50223	5.55154	0.38549
5.56846	6.25323	5.56866	9.42594	5.56846	6.57757	5.56866	8.82266	5.56886	-0.12706	5.56886	0.14926	5.56906	0.52126	5.56866	0.396
5.5854	6.28189	5.5856	9.45503	5.5856	6.6182	5.5856	8.86291	5.5858	-0.13494	5.586	0.15183	5.586	0.51977	5.5858	0.39023
5.60234	6.30923	5.60234	9.47809	5.60234	6.64534	5.60234	8.88511	5.60274	-0.1464	5.60274	0.14686	5.60274	0.5008	5.60254	0.37177
5.61906	6.32266	5.61906	9.49691	5.61906	6.6642	5.61906	8.89823	5.61926	-0.1648	5.61946	0.12909	5.61946	0.48391	5.61926	0.36309
5.6358	6.35471	5.6358	9.52643	5.6358	6.69911	5.6358	8.92309	5.6362	-0.16274	5.6362	0.12391	5.6362	0.49631	5.636	0.3746
5.65232	6.3882	5.65252	9.55609	5.65232	6.73111	5.65232	8.95983	5.65272	-0.16537	5.65272	0.11817	5.65272	0.50923	5.65252	0.3816
5.66886	6.4192	5.66886	9.58263	5.66886	6.7628	5.66886	9.0106	5.66926	-0.1746	5.66926	0.11346	5.66926	0.52503	5.66906	0.38097
5.68538	6.44543	5.68538	9.60994	5.68538	6.79374	5.68538	9.05394	5.68578	-0.18297	5.68558	0.10503	5.68578	0.52371	5.68538	0.37574
5.70172	6.4678	5.70172	9.6286	5.70172	6.81469	5.70172	9.08211	5.70212	-0.19666	5.70192	0.097	5.70212	0.50871	5.70192	0.37283
5.71804	6.49051	5.71804	9.64703	5.71804	6.83929	5.71804	9.09174	5.71844	-0.21111	5.71824	0.10069	5.71844	0.49674	5.71824	0.373
5.73438	6.5278	5.73438	9.67954	5.73438	6.88091	5.73438	9.11726	5.73478	-0.20903	5.73438	0.12957	5.73478	0.50431	5.73438	0.38703
5.7507	6.58729	5.7507	9.7298	5.7507	6.95037	5.7507	9.16903	5.7509	-0.18591	5.7505	0.16669	5.7509	0.54094	5.7507	0.42386
5.76702	6.65843	5.76702	9.79749	5.76702	7.02743	5.76702	9.23911	5.76724	-0.14777	5.76682	0.1988	5.76724	0.59171	5.76682	0.46751
5.78356	6.71717	5.78356	9.86606	5.78336	7.10226	5.78356	9.30183	5.78376	-0.11369	5.78316	0.23214	5.78376	0.6406	5.78336	0.51237
5.80008	6.75431	5.79988	9.91814	5.79988	7.15969	5.79988	9.3502	5.80008	-0.0876	5.79968	0.25177	5.80008	0.6666	5.79968	0.543
5.81622	6.78457	5.81622	9.95506	5.81622	7.20491	5.81622	9.3834	5.81642	-0.07389	5.81582	0.25274	5.81642	0.67383	5.81602	0.55106
5.83274	6.81897	5.83254	9.97817	5.83254	7.24203	5.83254	9.41077	5.83274	-0.07626	5.83214	0.25811	5.83274	0.66606	5.83234	0.56211
5.84928	6.84814	5.84928	10.0084	5.84928	7.26271	5.84928	9.43817	5.84928	-0.09469	5.84888	0.25174	5.84928	0.65814	5.84888	0.57191
5.8656	6.8892	5.8656	10.0494	5.8656	7.28883	5.8656	9.46377	5.8658	-0.10666	5.8652	0.25363	5.8658	0.66254	5.8654	0.57937
5.88214	6.91889	5.88194	10.0931	5.88214	7.31269	5.88194	9.4902	5.88214	-0.10711	5.88174	0.24494	5.88194	0.66911	5.88174	0.57109
5.89866	6.95469	5.89866	10.1334	5.89866	7.35374	5.89866	9.52091	5.89866	-0.10494	5.89846	0.24086	5.89866	0.69291	5.89846	0.57989
5.9154	6.98446	5.9154	10.1603	5.9154	7.388	5.9154	9.54471	5.9154	-0.10431	5.9152	0.2374	5.9154	0.6986	5.9152	0.58937
5.93192	6.98777	5.93192	10.1681	5.93192	7.4222	5.93192	9.55943	5.93192	-0.10771	5.93172	0.23751	5.93192	0.68731	5.93192	0.58637
5.94866	6.99343	5.94866	10.1777	5.94866	7.44809	5.94866	9.57103	5.94866	-0.1212	5.94846	0.2414	5.94866	0.6688	5.94846	0.56409
5.9654	7.02014	5.9654	10.1859	5.9656	7.4882	5.9656	9.59429	5.9656	-0.13257	5.9654	0.2396	5.9656	0.663	5.9654	0.55146
5.98212	7.06777	5.98212	10.2243	5.98212	7.53026	5.98212	9.63869	5.98212	-0.12789	5.98192	0.24346	5.98212	0.67991	5.98212	0.57129
5.99866	7.13191	5.99866	10.2811	5.99886	7.57297	5.99866	9.70414	5.99866	-0.10157	5.99846	0.26751	5.99866	0.705	5.99866	0.61666
6.01538	7.19757	6.01558	10.3302	6.01558	7.61234	6.01558	9.76774	6.01558	-0.0832	6.01538	0.28874	6.01558	0.73363	6.01558	0.65531
6.03252	7.25026	6.03272	10.3674	6.03272	7.63543	6.03272	9.81246	6.03272	-0.07643	6.03252	0.30494	6.03272	0.75966	6.03272	0.68546
6.04946	7.28034	6.04946	10.3941	6.04946	7.6484	6.04946	9.84446	6.04966	-0.0802	6.04926	0.30617	6.04946	0.77231	6.04946	0.69169
6.06598	7.30586	6.06618	10.4127	6.06618	7.68091	6.06618	9.86931	6.06638	-0.09043	6.06618	0.30443	6.06618	0.77163	6.06618	0.68474
6.08312	7.33969	6.08312	10.443	6.08332	7.74069	6.08332	9.89529	6.08332	-0.09094	6.08312	0.3086	6.08332	0.77737	6.08332	0.68497
6.10006	7.38569	6.10006	10.4888	6.10006	7.80877	6.10006	9.92846	6.10026	-0.0946	6.10006	0.31663	6.10026	0.784	6.10006	0.7
6.11658	7.41846	6.11658	10.5307	6.11658	7.86163	6.11658	9.96266	6.11698	-0.09889	6.11658	0.32074	6.11678	0.79414	6.11678	0.71177
6.13332	7.44897	6.13332	10.5545	6.13332	7.88986	6.13332	9.99311	6.13372	-0.09431	6.13332	0.31866	6.13352	0.80597	6.13352	0.71334
6.15024	7.47434	6.15024	10.5651	6.15024	7.89066	6.15024	10.0096	6.15066	-0.10066	6.15024	0.30651	6.15044	0.80766	6.15024	0.70486
6.16698	7.49486	6.16698	10.5793	6.16698	7.89637	6.16698	10.0278	6.16738	-0.11011	6.16698	0.29374	6.16718	0.78746	6.16698	0.69769
6.1833	7.51897	6.1835	10.6026	6.1833	7.91654	6.1833	10.0614	6.18372	-0.12403	6.1833	0.28229	6.18372	0.77229	6.1835	0.68757
6.20004	7.54843	6.20024	10.6372	6.20004	7.96034	6.20004	10.0924	6.20044	-0.12646	6.20004	0.28837	6.20044	0.78231	6.20004	0.68074
6.21678	7.59097	6.21698	10.6895	6.21678	8.0284	6.21678	10.1292	6.21718	-0.11349	6.21698	0.3094	6.21718	0.8158	6.21698	0.70049
6.2335	7.63903	6.2335	10.7316	6.2333	8.10526	6.2335	10.1641	6.2339	-0.09594	6.2335	0.32966	6.2337	0.84849	6.2335	0.72537
6.25004	7.69674	6.25004	10.7756	6.25004	8.17429	6.25004	10.2097	6.25044	-0.07554	6.25004	0.35203	6.25044	0.87629	6.25004	0.76797
6.26676	7.7356	6.26676	10.8101	6.26676	8.21989	6.26676	10.2539	6.26716	-0.06171	6.26676	0.37391	6.26716	0.89891	6.26676	0.79914
6.2833	7.77	6.2835	10.8374	6.2833	8.24403	6.2835	10.2918	6.2839	-0.06683	6.2835	0.38449	6.2837	0.91169	6.2835	0.80486
6.30002	7.79843	6.30022	10.8624	6.30002	8.26126	6.30002	10.3182	6.30042	-0.0782	6.30022	0.38597	6.30042	0.91669	6.30002	0.79503
6.31656	7.83674	6.31676	10.8853	6.31656	8.28251	6.31676	10.3472	6.31716	-0.08066	6.31676	0.3844	6.31696	0.90906	6.31676	0.79449
6.33328	7.87603	6.33328	10.9187	6.33328	8.30883	6.33328	10.3805	6.3337	-0.07814	6.3335	0.39357	6.3337	0.89929	6.33328	0.80763
6.34982	7.91689	6.34982	10.9627	6.34982	8.35069	6.34982	10.4249	6.35022	-0.06923	6.35002	0.40231	6.35002	0.91286	6.34982	0.82423
6.36634	7.94591	6.36634	10.9804	6.36634	8.39851	6.36634	10.4552	6.36656	-0.0732	6.36634	0.40849	6.36656	0.92143	6.36634	0.81714
6.38268	7.96349	6.38268	10.9852	6.38268	8.43691	6.38268	10.4675	6.38308	-0.09111	6.38268	0.38363	6.38288	0.91249	6.38268	0.81191
6.399	7.97471	6.399	10.9837	6.3992	8.46686	6.399	10.4651	6.3994	-0.1216	6.3992	0.3496	6.3992	0.89031	6.399	0.80914
6.41554	7.99254	6.41554	10.9929	6.41574	8.49203	6.41554	10.4686	6.41594	-0.14449	6.41554	0.33494	6.41574	0.88151	6.41554	0.79897
6.43206	8.0222	6.43206	11.0264	6.43226	8.53	6.43226	10.4922	6.43248	-0.12909	6.43226	0.35769	6.43226	0.89363	6.43206	0.8074
6.4486	8.06654	6.4486	11.091	6.4488	8.58437	6.4488	10.5476	6.449	-0.10834	6.4486	0.38777	6.4488	0.91534	6.4486	0.83457
6.46512	8.10123	6.46512	11.146	6.46554	8.63234	6.46532	10.5941	6.46554	-0.09349	6.46512	0.40509	6.46532	0.93569	6.46512	0.86783
6.48206	8.12477	6.48186	11.1744	6.48226	8.67026	6.48206	10.6205	6.48226	-0.08949	6.48186	0.41397	6.48206	0.95223	6.48206	0.88714
6.4988	8.13917	6.4988	11.1789	6.499	8.69386	6.499	10.6269	6.4992	-0.10263	6.4988	0.40303	6.499	0.95271	6.4988	0.88537
6.51572	8.18349	6.51552	11.1915	6.51592	8.7188	6.51572	10.6415	6.51592	-0.10863	6.51552	0.4052	6.51572	0.96003	6.51572	0.89294
6.53246	8.26251	6.53226	11.2187	6.53266	8.76606	6.53246	10.6777	6.53286	-0.10743	6.53226	0.41726	6.53246	0.96869	6.53246	0.90674
6.5494	8.324	6.5492	11.2589	6.5494	8.8194	6.5492	10.7332	6.5496	-0.09809	6.5492	0.42666	6.5494	0.98243	6.5494	0.9278
6.56612	8.3146	6.56592	11.2929	6.56612	8.85546	6.56592	10.7792	6.56652	-0.0932	6.56592	0.42869	6.56612	0.9988	6.56612	0.94857
6.58286	8.2864	6.58266	11.3179	6.58286	8.87377	6.58266	10.8153	6.58326	-0.09086	6.58286	0.4308	6.58286	1.00591	6.58286	0.95603
6.59978	8.324	6.59958	11.3353	6.59958	8.88949	6.59958	10.8493	6.6002	-0.0994	6.59958	0.43097	6.59978	0.9992	6.59978	0.96226
6.61672	8.40411	6.61652	11.3484	6.61672	8.90743	6.61652	10.881	6.61712	-0.12149	6.61672	0.43671	6.61692	0.98623	6.61692	0.95543
6.63366	8.49131	6.63366	11.3695	6.63366	8.93931	6.63366	10.9067	6.63406	-0.14114	6.63366	0.434	6.63386	0.98971	6.63386	0.94609
6.65058	8.55063	6.65058	11.4068	6.65058	8.98937	6.65058	10.9269	6.651	-0.14814	6.6508	0.4408	6.651	1.0064	6.6508	0.94923
6.66772	8.58951	6.66772	11.4473	6.66752	9.04131	6.66752	10.9557	6.66812	-0.14454	6.66772	0.462	6.66792	1.01826	6.66792	0.96111
6.68466	8.609	6.68466	11.49	6.68446	9.09334	6.68466	10.9985	6.68506	-0.13249	6.68466	0.48289	6.68506	1.03617	6.68486	0.98654
6.7016	8.62157	6.7016	11.5184	6.70138	9.14366	6.70138	11.0377	6.7018	-0.11263	6.7016	0.50377	6.7018	1.0478	6.7018	1.01757
6.71812	8.62977	6.71832	11.5419	6.71812	9.1808	6.71812	11.0675	6.71852	-0.09714	6.71832	0.5064	6.71852	1.04446	6.71832	1.02774
6.73486	8.64817	6.73506	11.5637	6.73466	9.21026	6.73486	11.0837	6.73526	-0.09851	6.73506	0.50151	6.73546	1.04126	6.73506	1.02409
6.75158	8.66443	6.75158	11.5806	6.75118	9.22923	6.75158	11.0924	6.75178	-0.1158	6.75158	0.49257	6.75198	1.03977	6.75158	1.01337
6.76772	8.68154	6.76792	11.5966	6.76772	9.25223	6.76792	11.1109	6.76812	-0.12609	6.76792	0.48737	6.76832	1.04826	6.76792	1.01063
6.78404	8.711	6.78424	11.628	6.78404	9.2934	6.78424	11.1488	6.78444	-0.1244	6.78424	0.49211	6.78464	1.06723	6.78424	1.02703
6.80058	8.76197	6.80078	11.6586	6.80036	9.359	6.80058	11.1982	6.80078	-0.1102	6.80078	0.50017	6.80098	1.09063	6.80078	1.0524
6.8169	8.81666	6.8171	11.6944	6.8169	9.40837	6.8171	11.2338	6.8171	-0.10766	6.8171	0.50771	6.8173	1.10229	6.8171	1.06517
6.83322	8.84886	6.83342	11.7204	6.83322	9.44063	6.83342	11.2485	6.83342	-0.1086	6.83342	0.51446	6.83364	1.10477	6.83322	1.06669
6.84976	8.84949	6.84976	11.7267	6.84976	9.45146	6.84976	11.251	6.84976	-0.12494	6.84976	0.50766	6.84996	1.08406	6.84976	1.05777
6.86608	8.85986	6.86628	11.7423	6.86628	9.4662	6.86628	11.269	6.86628	-0.13377	6.86628	0.50786	6.86648	1.084	6.86628	1.06126
6.88262	8.88189	6.88282	11.7807	6.88282	9.49451	6.88262	11.3069	6.88262	-0.13497	6.88262	0.52217	6.88282	1.1106	6.88262	1.07134
6.89914	8.92463	6.89914	11.8285	6.89934	9.53014	6.89914	11.3425	6.89894	-0.11943	6.89914	0.5426	6.89934	1.13954	6.89894	1.09026
6.91568	8.98111	6.91568	11.8745	6.91588	9.58343	6.91568	11.3816	6.91568	-0.10497	6.91568	0.55934	6.91588	1.17286	6.91568	1.11337
6.9322	9.03109	6.9322	11.9048	6.9322	9.63583	6.9322	11.4075	6.932	-0.0898	6.9322	0.57731	6.9322	1.1956	6.932	1.13277
6.94874	9.0574	6.94874	11.926	6.94874	9.67929	6.94854	11.4217	6.94854	-0.08794	6.94854	0.582	6.94874	1.20634	6.94854	1.14366
6.96526	9.0806	6.96526	11.9466	6.96526	9.72077	6.96506	11.4411	6.96506	-0.08083	6.96526	0.588	6.96526	1.21314	6.96506	1.14783
6.982	9.10986	6.982	11.9669	6.982	9.74897	6.9818	11.4568	6.9818	-0.08946	6.982	0.58311	6.982	1.21411	6.9818	1.14726
6.99874	9.1492	6.99874	11.9969	6.99874	9.78246	6.99852	11.4839	6.99852	-0.09231	6.99852	0.5814	6.99874	1.22817	6.99852	1.15686
7.01546	9.18383	7.01546	12.0287	7.01546	9.80909	7.01526	11.5169	7.01526	-0.09694	7.01546	0.58286	7.01546	1.24414	7.01526	1.17411
7.0324	9.21817	7.0322	12.0665	7.0322	9.82834	7.0322	11.5584	7.0322	-0.09843	7.0324	0.59431	7.0326	1.25671	7.0322	1.19909
7.04954	9.24726	7.04934	12.0894	7.04934	9.84589	7.04934	11.6033	7.04934	-0.09831	7.04954	0.59757	7.04954	1.27489	7.04934	1.2246
7.06646	9.26463	7.06646	12.0908	7.06646	9.86337	7.06646	11.6303	7.06626	-0.10817	7.06646	0.5908	7.06666	1.28006	7.06626	1.23409
7.0836	9.27797	7.0834	12.087	7.0834	9.88791	7.0834	11.6426	7.0834	-0.12443	7.0836	0.58203	7.0836	1.26754	7.0834	1.2186
7.10054	9.3106	7.10054	12.1011	7.10034	9.93117	7.10054	11.6542	7.10034	-0.12666	7.10054	0.5882	7.10074	1.26109	7.10034	1.21457
7.11766	9.37034	7.11766	12.1402	7.11746	9.98354	7.11766	11.6848	7.11746	-0.12	7.11766	0.60949	7.11786	1.2666	7.11766	1.22391
7.1348	9.43106	7.1348	12.1906	7.1346	10.0367	7.1348	11.7264	7.1346	-0.10514	7.1348	0.63486	7.1348	1.27306	7.1346	1.25166
7.15154	9.47609	7.15174	12.2407	7.15134	10.0795	7.15154	11.7669	7.15154	-0.08977	7.15174	0.6458	7.15194	1.29583	7.15154	1.27523
7.16846	9.49206	7.16846	12.2671	7.16826	10.1132	7.16846	11.7925	7.16846	-0.08523	7.16868	0.64634	7.16888	1.31434	7.16846	1.28011
7.1854	9.49071	7.1854	12.2783	7.1852	10.1304	7.1854	11.8194	7.1854	-0.09251	7.1856	0.63409	7.1856	1.3276	7.1854	1.27
7.20214	9.49146	7.20214	12.2781	7.20194	10.1397	7.20214	11.8359	7.20214	-0.11266	7.20234	0.62851	7.20234	1.32854	7.20214	1.25926
7.21886	9.519	7.21886	12.2895	7.21886	10.1683	7.21886	11.8498	7.21906	-0.12886	7.21906	0.63923	7.21926	1.34097	7.21906	1.26026
7.2356	9.56597	7.2356	12.3069	7.2356	10.1996	7.2356	11.8561	7.2356	-0.14729	7.2358	0.64357	7.2358	1.35909	7.2358	1.26786
7.25232	9.60849	7.25232	12.3322	7.25232	10.234	7.25232	11.8666	7.25232	-0.15957	7.25232	0.63929	7.25254	1.37754	7.25232	1.27477
7.26886	9.63826	7.26886	12.3481	7.26886	10.2687	7.26886	11.8807	7.26906	-0.16709	7.26886	0.62054	7.26906	1.37654	7.26886	1.26414
7.28538	9.65286	7.28538	12.3554	7.28538	10.2869	7.28538	11.8902	7.2856	-0.18137	7.28538	0.59863	7.2856	1.35157	7.28538	1.25031
7.30172	9.65114	7.30192	12.3513	7.30172	10.2848	7.30192	11.9006	7.30192	-0.19983	7.30192	0.58326	7.30212	1.31646	7.30192	1.23166
7.31824	9.65749	7.31824	12.3683	7.31824	10.2895	7.31824	11.9269	7.31844	-0.20586	7.31824	0.59354	7.31844	1.30497	7.31824	1.24083
7.33458	9.68514	7.33458	12.404	7.33458	10.3269	7.33458	11.9653	7.33478	-0.20291	7.33458	0.62709	7.33498	1.32383	7.33458	1.27209
7.3509	9.73591	7.3509	12.4512	7.3509	10.3845	7.3509	12.023	7.3511	-0.19083	7.3507	0.67163	7.3513	1.36863	7.3509	1.31111
7.36744	9.80129	7.36744	12.5045	7.36744	10.4515	7.36744	12.0742	7.36764	-0.15586	7.36724	0.7096	7.36764	1.4158	7.36744	1.3594
7.38396	9.85626	7.38396	12.5511	7.38396	10.5091	7.38396	12.1201	7.38416	-0.12469	7.38376	0.73323	7.38436	1.44469	7.38396	1.38886
7.4003	9.90034	7.4003	12.5919	7.4003	10.5526	7.4003	12.1536	7.4005	-0.10757	7.4001	0.74311	7.4005	1.45331	7.4001	1.40889
7.41662	9.93631	7.41662	12.6276	7.41662	10.5987	7.41662	12.1769	7.41682	-0.11029	7.41642	0.74269	7.41682	1.4618	7.41642	1.4236
7.43336	9.95889	7.43316	12.6556	7.43316	10.6402	7.43316	12.1908	7.43336	-0.11023	7.43316	0.73714	7.43356	1.47651	7.43316	1.43149
7.44968	9.97517	7.44968	12.6871	7.44968	10.6794	7.44968	12.2175	7.44988	-0.1056	7.44948	0.741	7.44988	1.49551	7.44948	1.44623
7.46602	9.9954	7.46602	12.7078	7.46602	10.7049	7.46602	12.2393	7.46622	-0.10657	7.4658	0.75083	7.46622	1.50786	7.4658	1.46714
7.48254	10.0309	7.48254	12.7291	7.48254	10.7427	7.48254	12.2697	7.48274	-0.10329	7.48234	0.76706	7.48274	1.52814	7.48234	1.48289
7.49908	10.0691	7.49908	12.7462	7.49928	10.775	7.49908	12.2999	7.49928	-0.09829	7.49908	0.77691	7.49928	1.55109	7.49908	1.50529
7.5156	10.0952	7.5156	12.7561	7.5158	10.7932	7.5156	12.3141	7.5158	-0.11129	7.5156	0.76731	7.5158	1.55829	7.5156	1.50403
7.53214	10.1097	7.53214	12.7613	7.53234	10.8091	7.53234	12.3125	7.53234	-0.12606	7.53214	0.75386	7.53234	1.55237	7.53234	1.49069
7.54906	10.1202	7.54906	12.77	7.54906	10.8316	7.54906	12.3214	7.54906	-0.14009	7.54906	0.74543	7.54926	1.53429	7.54906	1.48426
7.5656	10.1572	7.5656	12.7999	7.5658	10.8696	7.5656	12.3496	7.5658	-0.13291	7.5656	0.76063	7.5658	1.52829	7.5656	1.49803
7.58212	10.2185	7.58212	12.8533	7.58212	10.9224	7.58212	12.3967	7.58212	-0.11163	7.58212	0.78909	7.58232	1.5522	7.58212	1.52166
7.59886	10.2643	7.59886	12.9046	7.59906	10.9687	7.59886	12.443	7.59906	-0.08777	7.59886	0.82063	7.59906	1.58509	7.59886	1.55346
7.616	10.2964	7.616	12.9189	7.6162	10.996	7.616	12.4887	7.616	-0.07109	7.6158	0.83931	7.616	1.60851	7.616	1.57357
7.63272	10.3188	7.63292	12.9079	7.63292	11.0057	7.63272	12.5147	7.63292	-0.06783	7.63272	0.84611	7.63292	1.62857	7.63292	1.58631
7.64926	10.332	7.64946	12.91	7.64966	11.0193	7.64946	12.5318	7.64966	-0.07877	7.64926	0.84383	7.64966	1.64349	7.64946	1.58443
7.66618	10.3528	7.6664	12.9356	7.6664	11.0582	7.6664	12.5573	7.6666	-0.07894	7.6664	0.84886	7.6666	1.65311	7.6664	1.59774
7.68332	10.3922	7.68332	12.9731	7.68332	11.1063	7.68332	12.5889	7.68352	-0.07431	7.68332	0.85946	7.68352	1.65094	7.68332	1.6168
7.69986	10.4418	7.70006	13.0033	7.70006	11.1439	7.70006	12.6055	7.70026	-0.06989	7.69986	0.86563	7.70026	1.6426	7.70006	1.62109
7.71658	10.4765	7.71658	13.0357	7.71658	11.1723	7.71658	12.6162	7.71678	-0.07363	7.71658	0.8546	7.71678	1.62746	7.71658	1.61934
7.73332	10.4875	7.73352	13.059	7.73352	11.1914	7.73352	12.6197	7.73372	-0.09083	7.73352	0.84069	7.73372	1.62554	7.73352	1.61514
7.75026	10.4836	7.75046	13.0629	7.75046	11.2012	7.75046	12.6327	7.75066	-0.11031	7.75026	0.82523	7.75066	1.62486	7.75026	1.60051
7.76698	10.4853	7.76718	13.0542	7.76698	11.2111	7.76698	12.6362	7.76738	-0.13154	7.76698	0.81743	7.76718	1.62977	7.76698	1.58714
7.78372	10.5075	7.78392	13.0667	7.78372	11.2307	7.78372	12.6488	7.78412	-0.1394	7.78372	0.81614	7.78392	1.63257	7.78372	1.59037
7.80064	10.5477	7.80064	13.0984	7.80064	11.2707	7.80064	12.6792	7.80106	-0.13983	7.80064	0.82209	7.80084	1.64826	7.80064	1.61263
7.81738	10.5945	7.81758	13.1371	7.81738	11.3117	7.81758	12.724	7.81778	-0.13529	7.81738	0.84034	7.81758	1.66923	7.81738	1.6328
7.83412	10.6535	7.83432	13.1801	7.83412	11.3602	7.83412	12.7773	7.83452	-0.11983	7.83412	0.86677	7.83432	1.69466	7.83412	1.65531
7.85084	10.693	7.85084	13.2192	7.85084	11.4024	7.85084	12.8145	7.85124	-0.11049	7.85084	0.89177	7.85104	1.70751	7.85084	1.67326
7.86758	10.7224	7.86758	13.2476	7.86738	11.4314	7.86738	12.8384	7.86778	-0.10211	7.86758	0.91149	7.86778	1.70709	7.86738	1.68954
7.8839	10.7281	7.8841	13.2528	7.8839	11.4416	7.8839	12.8471	7.8843	-0.10811	7.8839	0.91329	7.8841	1.70446	7.8839	1.69669
7.90044	10.737	7.90044	13.2572	7.90024	11.4553	7.90044	12.8618	7.90084	-0.09971	7.90044	0.91586	7.90064	1.72251	7.90044	1.70394
7.91676	10.7543	7.91676	13.2726	7.91676	11.4849	7.91676	12.8914	7.91716	-0.08597	7.91676	0.92643	7.91696	1.74934	7.91676	1.71509
7.9331	10.7987	7.9331	13.2983	7.9331	11.5304	7.9331	12.9289	7.9335	-0.07317	7.9331	0.95009	7.9333	1.77891	7.9331	1.7322
7.94942	10.8469	7.94942	13.3329	7.94922	11.5677	7.94942	12.9591	7.94962	-0.0708	7.94942	0.96266	7.94942	1.79346	7.94922	1.7512
7.96554	10.881	7.96534	13.3427	7.96534	11.5928	7.96534	12.9611	7.96574	-0.08414	7.96534	0.96086	7.96554	1.79011	7.96554	1.74846
7.98168	10.8851	7.98148	13.3415	7.98168	11.6054	7.98148	12.942	7.98188	-0.11249	7.98148	0.94389	7.98168	1.76426	7.98148	1.72034
7.9978	10.8741	7.9978	13.332	7.9978	11.6159	7.9978	12.9213	7.9982	-0.13211	7.9978	0.93517	7.9978	1.74189	7.9978	1.70034
8.01434	10.8821	8.01412	13.3545	8.01434	11.6423	8.01412	12.9289	8.01454	-0.12471	8.01412	0.93694	8.01434	1.73717	8.01434	1.7044
8.03066	10.9138	8.03046	13.3863	8.03086	11.6863	8.03046	12.9523	8.03086	-0.11211	8.03046	0.95123	8.03066	1.76563	8.03046	1.72766
8.04718	10.9485	8.04698	13.4055	8.04718	11.7262	8.04698	12.9835	8.0474	-0.10063	8.04698	0.96097	8.04698	1.80171	8.04698	1.74954
8.06392	10.9654	8.06372	13.4037	8.06392	11.7534	8.06372	13.0074	8.06412	-0.10183	8.06372	0.96126	8.06372	1.83289	8.06392	1.76431
8.08086	10.9775	8.08046	13.4119	8.08086	11.7728	8.08066	13.0235	8.08106	-0.11091	8.08046	0.95149	8.08066	1.83886	8.08066	1.76431
8.09758	11.002	8.09738	13.4496	8.09778	11.8062	8.09758	13.0452	8.09798	-0.10383	8.09738	0.96586	8.09758	1.844	8.09758	1.77726
8.11452	11.0406	8.11412	13.4903	8.11452	11.8481	8.11432	13.0753	8.11492	-0.09769	8.11432	0.9776	8.11432	1.84403	8.11452	1.79217
8.13146	11.0841	8.13126	13.5222	8.13146	11.8881	8.13126	13.1149	8.13186	-0.09034	8.13126	1.0024	8.13146	1.85569	8.13146	1.81483
8.14838	11.1186	8.14798	13.5451	8.14838	11.9159	8.14818	13.1483	8.1488	-0.09231	8.14838	1.01543	8.14838	1.87606	8.14838	1.80306
8.16532	11.1441	8.16512	13.5691	8.16532	11.9399	8.16512	13.1829	8.16572	-0.09326	8.16532	1.03414	8.16532	1.95357	8.16532	1.41291
8.18246	11.1661	8.18226	13.6014	8.18246	11.968	8.18226	13.2136	8.18286	-0.09329	8.18246	1.03883	8.18246	2.11086	8.18246	0.848
8.1996	11.1845	8.19938	13.6319	8.1996	11.9934	8.1996	13.2352	8.2002	-0.09234	8.1996	1.02866	8.1998	1.91197	8.1998	0.35017
8.21692	11.1994	8.21672	13.6642	8.21672	12.0154	8.21672	13.2521	8.21712	-0.09023	8.21692	1.01171	8.21692	1.8904	8.21692	-0.01011
8.23386	11.2193	8.23386	13.6935	8.23366	12.0459	8.23386	13.2753	8.23426	-0.08994	8.23386	1.01369	8.23406	1.83297	8.23406	-0.21297
8.251	11.2649	8.251	13.7246	8.2508	12.0789	8.251	13.2987	8.2516	-0.09163	8.2512	1.03269	8.2514	1.38657	8.2512	-0.29769
8.26814	11.3314	8.26814	13.7697	8.26792	12.1192	8.26814	13.3342	8.26854	-0.08949	8.26834	1.05629	8.26854	0.79071	8.26834	-0.30251
8.28506	11.3817	8.28506	13.809	8.28486	12.1462	8.28506	13.3678	8.28546	-0.08363	8.28526	1.09026	8.28526	0.27789	8.28526	-0.27071
8.302	11.4037	8.302	13.8285	8.3016	12.1606	8.3018	13.3931	8.3024	-0.08863	8.302	1.11191	8.3024	-0.05943	8.3022	-0.24369
8.31872	11.4183	8.31892	13.8353	8.31852	12.172	8.31872	13.408	8.31934	-0.09649	8.31892	1.12011	8.31934	-0.24214	8.31914	-0.22794
8.33546	11.4195	8.33566	13.8335	8.33546	12.1789	8.33566	13.4012	8.33586	-0.10554	8.33586	1.1054	8.33606	-0.33014	8.33586	-0.22897
8.352	11.4259	8.3522	13.8298	8.35178	12.192	8.352	13.4026	8.3524	-0.10714	8.3522	1.08969	8.3526	-0.3554	8.3522	-0.24271
8.36832	11.4544	8.36852	13.8439	8.36832	12.2306	8.36852	13.4288	8.36872	-0.09377	8.36872	1.08709	8.36892	-0.33277	8.36852	-0.24063
8.38486	11.5022	8.38506	13.8729	8.38486	12.2879	8.38506	13.4723	8.38526	-0.08731	8.38526	1.08589	8.38546	-0.29966	8.38506	-0.21874
8.40138	11.5544	8.40158	13.9065	8.40138	12.3199	8.40158	13.5094	8.40158	-0.09083	8.40158	1.09497	8.40178	-0.27311	8.40158	-0.20089
8.4177	11.5768	8.4179	13.9181	8.4177	12.3336	8.4179	13.5194	8.4179	-0.10329	8.4179	1.09317	8.41812	-0.2546	8.4177	-0.2066
8.43404	11.5776	8.43424	13.9168	8.43424	12.3421	8.43424	13.5194	8.43424	-0.11751	8.43424	1.08923	8.43444	-0.26151	8.43424	-0.23054
8.45056	11.5932	8.45076	13.9356	8.45076	12.3695	8.45076	13.5315	8.45076	-0.11357	8.45076	1.10131	8.45096	-0.26474	8.45056	-0.23366
8.4671	11.6292	8.4673	13.9704	8.4673	12.4217	8.4673	13.5587	8.4671	-0.09406	8.4671	1.13343	8.4675	-0.246	8.4671	-0.21803
8.48362	11.6604	8.48362	14.0055	8.48362	12.4783	8.48362	13.5944	8.48362	-0.07029	8.48342	1.17211	8.48382	-0.21134	8.48342	-0.20037
8.49996	11.6903	8.50016	14.0443	8.50016	12.5268	8.50016	13.6382	8.49996	-0.04649	8.49996	1.2072	8.50016	-0.17509	8.49976	-0.17937
8.51648	11.7118	8.51648	14.0777	8.51648	12.5533	8.51648	13.6672	8.51648	-0.03257	8.51628	1.21983	8.51648	-0.16223	8.51608	-0.16869
8.53282	11.7334	8.53282	14.1033	8.53282	12.5761	8.53282	13.6905	8.53282	-0.03063	8.53262	1.22117	8.53282	-0.16457	8.53242	-0.16723
8.54914	11.7435	8.54894	14.1241	8.54914	12.597	8.54914	13.7217	8.54894	-0.04046	8.54894	1.23077	8.54914	-0.17183	8.54874	-0.17689
8.56548	11.7564	8.56548	14.1418	8.56548	12.6116	8.56548	13.7381	8.56548	-0.04971	8.56528	1.2356	8.56548	-0.17554	8.56528	-0.18194
8.582	11.7824	8.582	14.1511	8.582	12.6437	8.582	13.7576	8.582	-0.05463	8.5818	1.24209	8.582	-0.16823	8.5818	-0.17771
8.59874	11.8138	8.59854	14.1593	8.59854	12.6701	8.59854	13.7692	8.59854	-0.05989	8.59834	1.23551	8.59874	-0.17303	8.59834	-0.18083
8.61546	11.8486	8.61526	14.1701	8.61526	12.6972	8.61526	13.7843	8.61526	-0.06037	8.61526	1.22763	8.61546	-0.17794	8.61506	-0.18551
8.6322	11.8666	8.632	14.1801	8.632	12.7212	8.6322	13.8051	8.632	-0.05111	8.632	1.24126	8.6322	-0.1776	8.6318	-0.18077
8.64914	11.8812	8.64894	14.1859	8.64894	12.7423	8.64914	13.8196	8.64894	-0.04357	8.64894	1.25049	8.64914	-0.1792	8.64872	-0.1758
8.66606	11.909	8.66606	14.1926	8.66586	12.758	8.66606	13.8285	8.66586	-0.05437	8.66606	1.25146	8.66606	-0.1916	8.66566	-0.18974
8.6832	11.9394	8.683	14.2033	8.683	12.7609	8.683	13.8381	8.683	-0.07571	8.683	1.24466	8.6832	-0.20557	8.6828	-0.209
8.70014	11.9669	8.70014	14.2263	8.69994	12.7763	8.70014	13.8481	8.70014	-0.09351	8.70014	1.24377	8.70014	-0.2166	8.69994	-0.22146
8.71726	12.0067	8.71706	14.2676	8.71706	12.8183	8.71726	13.8773	8.71706	-0.09369	8.71726	1.26863	8.71726	-0.20791	8.71706	-0.2168
8.7342	12.0554	8.7342	14.3083	8.7342	12.8687	8.7342	13.918	8.7342	-0.07626	8.7344	1.29106	8.7344	-0.18394	8.7342	-0.19526
8.75134	12.096	8.75134	14.3379	8.75114	12.9111	8.75134	13.9573	8.75134	-0.05334	8.75154	1.29817	8.75154	-0.16917	8.75134	-0.18497
8.76826	12.1179	8.76826	14.352	8.76806	12.9291	8.76826	13.9801	8.76826	-0.04809	8.76848	1.29306	8.76848	-0.17589	8.76826	-0.18986
8.7852	12.1106	8.7852	14.3641	8.785	12.9359	8.7852	13.9926	8.7854	-0.06214	8.7854	1.27171	8.7854	-0.19597	8.7852	-0.19314
8.80214	12.1011	8.80214	14.3758	8.80214	12.9581	8.80214	14.0036	8.80234	-0.07654	8.80254	1.27351	8.80254	-0.2044	8.80234	-0.19537
8.81906	12.097	8.81906	14.3964	8.81886	12.985	8.81906	14.0154	8.81928	-0.0784	8.81928	1.29234	8.81928	-0.21666	8.81906	-0.20551
8.8358	12.1179	8.8358	14.4109	8.8356	12.9971	8.8356	14.0119	8.8358	-0.09237	8.836	1.30449	8.836	-0.21934	8.8358	-0.23609
8.85234	12.1417	8.85234	14.4248	8.85214	13.0019	8.85234	14.0248	8.85254	-0.10477	8.85254	1.29749	8.85254	-0.22646	8.85234	-0.26266
8.86886	12.151	8.86886	14.4304	8.86866	12.9987	8.86886	14.0236	8.86906	-0.1262	8.86906	1.27526	8.86906	-0.25854	8.86886	-0.2824
8.8852	12.1467	8.8852	14.4245	8.8852	12.9978	8.8852	14.018	8.8854	-0.14926	8.8854	1.247	8.8856	-0.28583	8.8854	-0.3176
8.90152	12.1581	8.90152	14.4291	8.90152	13.0225	8.90152	14.0203	8.90172	-0.14766	8.90172	1.24017	8.90172	-0.29211	8.90152	-0.33317
8.91784	12.2049	8.91764	14.4711	8.91764	13.0682	8.91784	14.0539	8.91784	-0.1218	8.91784	1.25963	8.91804	-0.26794	8.91784	-0.30814
8.93398	12.2673	8.93398	14.5298	8.93398	13.1273	8.93398	14.1152	8.93418	-0.07869	8.93398	1.30343	8.93418	-0.23711	8.93398	-0.25246
8.9503	12.3238	8.9503	14.5969	8.9503	13.1778	8.9503	14.1736	8.9505	-0.0446	8.9503	1.35431	8.9505	-0.21151	8.9503	-0.20274
8.96684	12.3632	8.96664	14.6339	8.96664	13.2247	8.96684	14.215	8.96684	-0.01723	8.96664	1.40223	8.96704	-0.18757	8.96664	-0.17231
8.98296	12.3899	8.98296	14.6429	8.98296	13.2677	8.98296	14.2532	8.98296	-0.00891	8.98276	1.43663	8.98316	-0.16754	8.98276	-0.1444
8.99928	12.4129	8.99908	14.6314	8.99908	13.3008	8.99928	14.2808	8.99928	-0.01197	8.99888	1.456	8.99928	-0.16126	8.99908	-0.12834
9.01582	12.433	9.01582	14.6225	9.01562	13.3211	9.01582	14.3036	9.01582	-0.02837	9.01562	1.45174	9.01582	-0.15963	9.01562	-0.13529
9.03234	12.4498	9.03234	14.638	9.03234	13.3416	9.03234	14.3206	9.03234	-0.03963	9.03214	1.4496	9.03256	-0.16794	9.03214	-0.14586
9.04868	12.4671	9.04868	14.6808	9.04868	13.3651	9.04868	14.3314	9.04868	-0.04531	9.04848	1.45991	9.04888	-0.17877	9.04848	-0.15034
9.0652	12.4941	9.06542	14.7264	9.06542	13.3956	9.06542	14.3478	9.06542	-0.04243	9.0652	1.48331	9.06542	-0.17774	9.0652	-0.14917
9.08214	12.5183	9.08214	14.7598	9.08214	13.4266	9.08234	14.3575	9.08214	-0.04163	9.08214	1.4906	9.08234	-0.17491	9.08214	-0.15997
9.09888	12.539	9.09888	14.7758	9.09908	13.4494	9.09908	14.3654	9.09888	-0.03603	9.09888	1.48266	9.09908	-0.1684	9.09888	-0.17769
9.1156	12.5486	9.1156	14.7813	9.1158	13.449	9.1158	14.3725	9.1156	-0.0388	9.1156	1.47217	9.1156	-0.19151	9.1156	-0.20194
9.13234	12.5489	9.13254	14.7845	9.13254	13.4523	9.13254	14.3803	9.13254	-0.04909	9.13234	1.47171	9.13254	-0.21397	9.13234	-0.22254
9.14928	12.5571	9.14928	14.7951	9.14948	13.4642	9.14948	14.4042	9.14928	-0.05571	9.14928	1.48106	9.14948	-0.21877	9.14928	-0.22454
9.1658	12.599	9.166	14.8144	9.166	13.4887	9.166	14.4468	9.166	-0.04223	9.1658	1.50026	9.166	-0.19934	9.1658	-0.20203
9.18254	12.6531	9.18274	14.856	9.18294	13.5237	9.18274	14.4934	9.18274	-0.02469	9.18254	1.52069	9.18274	-0.17617	9.18274	-0.17003
9.19966	12.7031	9.19966	14.8979	9.19988	13.5654	9.19988	14.5233	9.19988	-0.00826	9.19966	1.53831	9.19988	-0.16234	9.19966	-0.14151
9.2166	12.7307	9.2168	14.926	9.217	13.5973	9.2168	14.5403	9.2168	-0.00426	9.2166	1.54774	9.2168	-0.16014	9.2168	-0.14214
9.23354	12.7294	9.23354	14.9406	9.23374	13.6226	9.23354	14.5496	9.23374	-0.01029	9.23354	1.55029	9.23374	-0.15703	9.23354	-0.15969
9.25046	12.7422	9.25046	14.9477	9.25068	13.6375	9.25046	14.5618	9.25068	-0.01491	9.25046	1.5488	9.25068	-0.1648	9.25046	-0.17823
9.2674	12.762	9.2676	14.9573	9.2676	13.6667	9.2676	14.5853	9.2678	-0.00871	9.2676	1.56089	9.2678	-0.17331	9.2676	-0.17294
9.28434	12.7868	9.28434	14.9595	9.28454	13.6795	9.28434	14.6041	9.28474	-0.01254	9.28434	1.56757	9.28474	-0.18377	9.28454	-0.16803
9.30106	12.8075	9.30106	14.9442	9.30106	13.6805	9.30106	14.6155	9.30148	-0.03151	9.30126	1.5636	9.30148	-0.18697	9.30126	-0.1778
9.3178	12.8237	9.318	14.9296	9.318	13.6862	9.3178	14.6123	9.3182	-0.06177	9.318	1.54509	9.3182	-0.20429	9.318	-0.19911
9.33474	12.8379	9.33474	14.9285	9.33474	13.6994	9.33474	14.612	9.33514	-0.08531	9.33494	1.51946	9.33514	-0.23123	9.33494	-0.22754
9.35146	12.8405	9.35146	14.9338	9.35146	13.7106	9.35146	14.6165	9.35186	-0.10611	9.35166	1.49297	9.35186	-0.26126	9.35146	-0.26626
9.368	12.8527	9.3682	14.9592	9.368	13.7238	9.368	14.6325	9.3686	-0.11157	9.3682	1.48991	9.3686	-0.2674	9.3682	-0.28117
9.38472	12.8811	9.38492	15.0151	9.38472	13.7439	9.38472	14.6566	9.38534	-0.10071	9.38492	1.5196	9.38534	-0.24603	9.38492	-0.26686
9.40146	12.9289	9.40146	15.06	9.40126	13.7741	9.40146	14.6788	9.40186	-0.07769	9.40166	1.56734	9.40186	-0.22249	9.40146	-0.24451
9.41798	12.9761	9.41798	15.0991	9.41778	13.8144	9.41798	14.7055	9.4184	-0.05609	9.41818	1.60866	9.4184	-0.19523	9.41798	-0.20934
9.43452	13.0173	9.43452	15.1279	9.43432	13.8592	9.43452	14.7382	9.43492	-0.04006	9.43472	1.64091	9.43492	-0.18091	9.43452	-0.19971
9.45104	13.0473	9.45104	15.1463	9.45084	13.8991	9.45104	14.7645	9.45146	-0.03569	9.45126	1.66174	9.45146	-0.18094	9.45104	-0.20706
9.46758	13.0657	9.46758	15.1537	9.46738	13.9221	9.46738	14.7882	9.46798	-0.04463	9.46758	1.67177	9.46778	-0.18763	9.46738	-0.19149
9.4839	13.0771	9.4839	15.1643	9.4837	13.9425	9.4837	14.8121	9.48432	-0.04874	9.4839	1.6722	9.4841	-0.1984	9.4837	-0.16257
9.50024	13.0918	9.50024	15.1865	9.50004	13.9699	9.50004	14.8371	9.50064	-0.03557	9.50024	1.67046	9.50044	-0.20143	9.50004	-0.16186
9.51656	13.123	9.51636	15.2254	9.51636	14.0055	9.51636	14.87	9.51676	-0.02009	9.51656	1.68683	9.51676	-0.19117	9.51636	-0.16069
9.5327	13.1563	9.53248	15.2618	9.53248	14.0425	9.53248	14.8986	9.5331	-0.01251	9.5327	1.7072	9.5329	-0.17103	9.53248	-0.15471
9.54882	13.1696	9.54862	15.2825	9.54862	14.0644	9.54862	14.9138	9.54902	-0.01123	9.54882	1.71454	9.54882	-0.16617	9.54862	-0.18006
9.56494	13.1559	9.56474	15.2682	9.56494	14.065	9.56494	14.9039	9.56514	-0.02157	9.56494	1.68969	9.56494	-0.1856	9.56494	-0.22583
9.58128	13.1329	9.58108	15.2513	9.58128	14.0544	9.58108	14.8809	9.58148	-0.04151	9.58108	1.66623	9.58128	-0.22314	9.58108	-0.25366
9.5978	13.1379	9.5976	15.2571	9.5978	14.0638	9.5976	14.8931	9.598	-0.0418	9.5976	1.66343	9.5976	-0.23551	9.5976	-0.25789
9.61414	13.1749	9.61414	15.2959	9.61434	14.0977	9.61414	14.9373	9.61434	-0.02351	9.61394	1.67609	9.61414	-0.22871	9.61414	-0.2368
9.63086	13.2175	9.63066	15.3343	9.63106	14.133	9.63066	14.9863	9.63106	-0.00557	9.63046	1.70514	9.63066	-0.21683	9.63066	-0.20371
9.6476	13.2579	9.6474	15.3709	9.6478	14.1657	9.6476	15.0154	9.6478	2E-4	9.6474	1.73729	9.6476	-0.20626	9.6476	-0.17246
9.66474	13.2755	9.66452	15.4009	9.66494	14.1799	9.66452	15.0134	9.66474	-0.00774	9.66432	1.764	9.66452	-0.19717	9.66452	-0.16957
9.68166	13.2998	9.68146	15.4319	9.68186	14.2003	9.68166	15.0228	9.68186	-0.01877	9.68146	1.78789	9.68146	-0.19549	9.68166	-0.18494
9.6986	13.3309	9.6984	15.458	9.6988	14.2177	9.6986	15.0563	9.6988	-0.01877	9.6984	1.80529	9.6986	-0.19183	9.6986	-0.20326
9.71554	13.3676	9.71534	15.4813	9.71574	14.2425	9.71534	15.0956	9.71574	-0.01577	9.71534	1.81883	9.71554	-0.17611	9.71554	-0.20583
9.73246	13.3976	9.73226	15.5071	9.73266	14.2703	9.73246	15.1401	9.73286	-0.01023	9.73226	1.82969	9.73246	-0.16249	9.73246	-0.18286
9.7494	13.4185	9.7492	15.5296	9.7494	14.2933	9.7492	15.1682	9.7496	1.71429E-4	9.7492	1.84211	9.7494	-0.14931	9.7494	-0.15586
9.76614	13.435	9.76614	15.5468	9.76634	14.3049	9.76614	15.1759	9.76654	0.00146	9.76614	1.83789	9.76634	-0.14603	9.76634	-0.14231
9.78326	13.4506	9.78306	15.5639	9.78306	14.3183	9.78306	15.166	9.78346	-0.01211	9.78306	1.82106	9.78326	-0.16606	9.78326	-0.15431
9.8002	13.4582	9.8	15.5737	9.8	14.3345	9.8	15.1658	9.8006	-0.02694	9.8002	1.80866	9.8002	-0.2026	9.8002	-0.17169
9.81714	13.4785	9.81694	15.5822	9.81694	14.3585	9.81694	15.1839	9.81734	-0.03869	9.81694	1.80449	9.81714	-0.21729	9.81714	-0.19529
9.83406	13.5067	9.83386	15.5959	9.83386	14.3864	9.83386	15.2091	9.83426	-0.03143	9.83386	1.82097	9.83406	-0.21306	9.83406	-0.21086
9.851	13.5362	9.851	15.6044	9.8508	14.4132	9.8508	15.2302	9.8512	-0.01809	9.8508	1.84866	9.851	-0.19509	9.851	-0.21046
9.86774	13.5702	9.86774	15.6131	9.86752	14.4525	9.86752	15.2521	9.86794	-0.000714286	9.86774	1.88117	9.86794	-0.17214	9.86774	-0.186
9.88426	13.5972	9.88446	15.6275	9.88406	14.4887	9.88426	15.2845	9.88466	0.00526	9.88426	1.89543	9.88446	-0.16909	9.88446	-0.17683
9.901	13.6263	9.9012	15.6477	9.9008	14.5186	9.901	15.3167	9.9014	0.01269	9.901	1.90443	9.9012	-0.17423	9.901	-0.17549
9.91772	13.6504	9.91772	15.6647	9.91732	14.5355	9.91752	15.3319	9.91792	0.01371	9.91772	1.9054	9.91792	-0.18143	9.91772	-0.16831
9.93406	13.6601	9.93426	15.6703	9.93386	14.5475	9.93406	15.3469	9.93446	0.01357	9.93426	1.90374	9.93426	-0.18557	9.93406	-0.1596
9.95038	13.6769	9.95058	15.6906	9.95038	14.5721	9.95058	15.3738	9.95078	0.00977	9.95058	1.91611	9.95078	-0.17854	9.95038	-0.15751
9.96692	13.7044	9.96712	15.7265	9.96672	14.6036	9.96712	15.405	9.96712	0.0112	9.96712	1.9206	9.96732	-0.1722	9.96692	-0.15794
9.98344	13.7314	9.98364	15.7683	9.98344	14.6405	9.98364	15.4347	9.98364	0.01514	9.98364	1.92574	9.98384	-0.16574	9.98344	-0.15926
9.99998	13.7333	10.0002	15.7867	9.99998	14.6643	10.0002	15.4438	10.0002	0.01454	9.99998	1.92803	10.0002	-0.17671	9.99998	-0.17146
10.0163	13.7136	10.0167	15.7781	10.0165	14.6587	10.0165	15.4362	10.0167	4.85714E-4	10.0165	1.919	10.0167	-0.20751	10.0163	-0.19994
10.033	13.7028	10.0332	15.7713	10.033	14.655	10.0332	15.4384	10.0332	-0.00857	10.033	1.90837	10.0332	-0.23603	10.033	-0.2276
10.0496	13.7172	10.0498	15.7819	10.0496	14.6755	10.0498	15.4544	10.0498	-0.00854	10.0496	1.90883	10.0498	-0.24377	10.0494	-0.233
10.0661	13.7571	10.0661	15.8074	10.0661	14.7189	10.0661	15.4777	10.0661	9.71429E-4	10.0659	1.93766	10.0663	-0.23234	10.0659	-0.20966
10.0826	13.8044	10.0826	15.8554	10.0826	14.7703	10.0826	15.5151	10.0826	0.0154	10.0824	1.97994	10.0826	-0.21697	10.0824	-0.17191
10.099	13.8443	10.099	15.8968	10.0992	14.812	10.0992	15.5519	10.0992	0.03034	10.099	2.01334	10.0992	-0.19451	10.0988	-0.14846
10.1155	13.8587	10.1153	15.921	10.1155	14.8286	10.1155	15.5691	10.1155	0.04809	10.1153	2.02014	10.1155	-0.1796	10.1151	-0.14983
10.1318	13.8693	10.1316	15.9383	10.1318	14.8448	10.1318	15.5794	10.1318	0.05631	10.1316	2.02063	10.1318	-0.17749	10.1316	-0.17334
10.1483	13.8779	10.1481	15.9543	10.1483	14.84	10.1483	15.5952	10.1483	0.051	10.1481	2.0186	10.1483	-0.18789	10.1479	-0.195
10.1649	13.8821	10.1647	15.9767	10.1649	14.8379	10.1649	15.6099	10.1649	0.05471	10.1647	2.02817	10.1649	-0.1868	10.1647	-0.20566
10.1816	13.8833	10.1814	16.0002	10.1814	14.8568	10.1814	15.6238	10.1816	0.05234	10.1814	2.03491	10.1816	-0.19251	10.1814	-0.19889
10.1983	13.9079	10.1981	16.0089	10.1981	14.8817	10.1983	15.6289	10.1983	0.0484	10.1981	2.02583	10.1983	-0.19631	10.1981	-0.18446
10.2153	13.9491	10.2153	16.0267	10.2153	14.8994	10.2153	15.6415	10.2155	0.04074	10.2153	2.01631	10.2155	-0.1916	10.2151	-0.17269
10.2324	13.9926	10.2322	16.0505	10.2322	14.923	10.2324	15.6531	10.2324	0.02686	10.2322	2.00989	10.2326	-0.19206	10.2322	-0.18231
10.2495	14.0263	10.2495	16.0682	10.2493	14.945	10.2495	15.6642	10.2497	0.01131	10.2495	2.01017	10.2497	-0.20566	10.2495	-0.19477
10.2669	14.0545	10.2667	16.0852	10.2667	14.9693	10.2667	15.6855	10.2669	0.0024	10.2667	2.01546	10.2669	-0.2024	10.2667	-0.19209
10.284	14.0705	10.284	16.1071	10.2838	14.991	10.284	15.7127	10.284	-0.00169	10.284	2.02623	10.2842	-0.19889	10.284	-0.18611
10.3011	14.0962	10.3011	16.1349	10.3011	15.0171	10.3011	15.7418	10.3013	0.01389	10.3013	2.05514	10.3015	-0.18611	10.3013	-0.17123
10.3185	14.1215	10.3185	16.1729	10.3183	15.0396	10.3183	15.7708	10.3185	0.03123	10.3185	2.0842	10.3185	-0.16457	10.3185	-0.16149
10.3354	14.135	10.3354	16.2025	10.3352	15.0549	10.3354	15.7952	10.3356	0.03911	10.3356	2.10389	10.3356	-0.15954	10.3354	-0.1618
10.3521	14.1381	10.3523	16.2121	10.3521	15.0675	10.3521	15.8077	10.3525	0.02694	10.3525	2.10334	10.3525	-0.16634	10.3523	-0.16766
10.3691	14.1334	10.3691	16.2016	10.3689	15.0781	10.3691	15.811	10.3693	0.01414	10.3693	2.10249	10.3693	-0.18874	10.3693	-0.18574
10.3858	14.1388	10.3858	16.1898	10.3858	15.0987	10.3858	15.8139	10.386	0.00469	10.386	2.10523	10.3862	-0.21486	10.386	-0.20914
10.4023	14.1608	10.4025	16.1969	10.4025	15.1202	10.4025	15.8264	10.4027	0.00654	10.4027	2.11349	10.4027	-0.22997	10.4025	-0.2176
10.4189	14.1823	10.4189	16.218	10.4189	15.1424	10.4189	15.8337	10.4193	0	10.4191	2.11777	10.4193	-0.2444	10.4191	-0.2186
10.4354	14.2052	10.4354	16.2387	10.4354	15.1488	10.4354	15.8433	10.4356	-0.00623	10.4356	2.1154	10.4358	-0.25334	10.4356	-0.2242
10.4517	14.2291	10.4519	16.2596	10.4519	15.1475	10.4519	15.8576	10.4521	-0.01574	10.4519	2.10529	10.4521	-0.26149	10.4519	-0.24626
10.4683	14.238	10.4683	16.2578	10.4683	15.1551	10.4683	15.8663	10.4685	-0.02434	10.4683	2.08609	10.4687	-0.27649	10.4683	-0.27451
10.4846	14.2422	10.4846	16.2541	10.4846	15.1728	10.4846	15.8791	10.4848	-0.03129	10.4846	2.07671	10.485	-0.28834	10.4846	-0.27894
10.5009	14.2574	10.5009	16.2572	10.5009	15.2041	10.5009	15.9101	10.5011	-0.02534	10.5009	2.09423	10.5013	-0.28169	10.5009	-0.25934
10.5172	14.2886	10.5172	16.2723	10.5172	15.2563	10.5172	15.9537	10.5174	-0.00566	10.517	2.12806	10.5177	-0.24666	10.5172	-0.22103
10.5336	14.3382	10.5338	16.2965	10.5338	15.3118	10.5338	15.9983	10.534	0.03514	10.5336	2.17151	10.534	-0.20971	10.5336	-0.17766
10.5503	14.3897	10.5503	16.3276	10.5503	15.363	10.5503	16.0427	10.5505	0.06694	10.5501	2.10097	10.5507	-0.18189	10.5503	-0.15249
10.5668	14.4333	10.5668	16.3605	10.5668	15.3989	10.5668	16.0775	10.5668	0.08366	10.5666	2.22034	10.567	-0.15591	10.5666	-0.148
10.5832	14.4606	10.5832	16.4026	10.5832	15.4188	10.5834	16.1008	10.5834	0.08651	10.583	2.24114	10.5836	-0.14911	10.583	-0.1594
10.5999	14.4717	10.5999	16.4427	10.5999	15.4412	10.5999	16.114	10.5999	0.07754	10.5997	2.26054	10.6001	-0.15743	10.5997	-0.168
10.6166	14.4739	10.6166	16.4714	10.6166	15.4604	10.6166	16.1249	10.6166	0.06909	10.6164	2.26449	10.6168	-0.16494	10.6164	-0.16834
10.633	14.4921	10.6332	16.5105	10.6332	15.4758	10.6332	16.1391	10.6332	0.0774	10.633	2.27317	10.6334	-0.16697	10.633	-0.16789
10.6497	14.5181	10.6497	16.5426	10.6497	15.4886	10.6497	16.1507	10.6497	0.08666	10.6495	2.2854	10.6499	-0.1718	10.6495	-0.16983
10.6664	14.5413	10.6664	16.5701	10.6664	15.5031	10.6664	16.1691	10.6664	0.10069	10.6662	2.3028	10.6666	-0.1736	10.6664	-0.17574
10.683	14.5553	10.683	16.5738	10.683	15.517	10.683	16.1895	10.683	0.09031	10.683	2.29897	10.6832	-0.184	10.683	-0.18429
10.6995	14.5505	10.6995	16.5617	10.6995	15.5212	10.6995	16.1883	10.6995	0.06597	10.6995	2.27774	10.6997	-0.18949	10.6995	-0.19183
10.716	14.5513	10.7162	16.5675	10.7162	15.5271	10.716	16.1822	10.716	0.05271	10.716	2.25466	10.7164	-0.19606	10.7162	-0.2164
10.7327	14.5591	10.7327	16.5833	10.7327	15.5496	10.7327	16.1911	10.7327	0.05563	10.7325	2.24806	10.7329	-0.19263	10.7329	-0.23931
10.7491	14.5901	10.7493	16.6291	10.7493	15.5828	10.7491	16.2333	10.7491	0.07211	10.7491	2.2786	10.7495	-0.17737	10.7493	-0.21423
10.7656	14.628	10.7656	16.6756	10.7658	15.626	10.7656	16.2803	10.7656	0.091	10.7656	2.31806	10.7658	-0.15957	10.7658	-0.16689
10.7823	14.6695	10.7825	16.7264	10.7825	15.6711	10.7825	16.3196	10.7823	0.10371	10.7823	2.34649	10.7825	-0.14631	10.7825	-0.12786
10.7993	14.6969	10.7993	16.7642	10.7995	15.7033	10.7993	16.3441	10.7993	0.11266	10.7993	2.36386	10.7995	-0.13194	10.7995	-0.11043
10.8158	14.7125	10.8158	16.7863	10.816	15.7201	10.816	16.3626	10.8158	0.11457	10.8158	2.36266	10.8162	-0.14011	10.816	-0.11126
10.8327	14.7307	10.8327	16.7888	10.8327	15.7321	10.8327	16.3785	10.8327	0.11963	10.8327	2.36306	10.8329	-0.15171	10.8329	-0.11691
10.8497	14.7507	10.8497	16.7978	10.8497	15.7501	10.8497	16.4005	10.8497	0.12811	10.8497	2.3756	10.8499	-0.15971	10.8499	-0.13026
10.8666	14.7705	10.8666	16.8043	10.8666	15.769	10.8666	16.4186	10.8666	0.11754	10.8666	2.38914	10.8668	-0.1594	10.8668	-0.16389
10.8833	14.7852	10.8833	16.8181	10.8831	15.7827	10.8833	16.4323	10.8833	0.11071	10.8833	2.3984	10.8835	-0.16083	10.8833	-0.20186
10.9001	14.7934	10.9001	16.8289	10.9001	15.7936	10.9001	16.4433	10.9003	0.09986	10.9003	2.40109	10.9005	-0.16371	10.9003	-0.22991
10.917	14.7927	10.9172	16.8349	10.917	15.7983	10.917	16.4476	10.9172	0.08217	10.9172	2.38426	10.9174	-0.18646	10.9172	-0.25054
10.9339	14.7782	10.9339	16.8328	10.9339	15.7917	10.9339	16.4493	10.9341	0.06306	10.9341	2.35891	10.9341	-0.22429	10.9339	-0.26426
10.9507	14.7838	10.9507	16.8398	10.9505	15.7996	10.9507	16.4533	10.9507	0.05249	10.9507	2.33609	10.9509	-0.24709	10.9507	-0.25577
10.9674	14.8194	10.9674	16.8652	10.9674	15.826	10.9674	16.472	10.9676	0.06017	10.9676	2.33577	10.9678	-0.25506	10.9676	-0.23626
10.9841	14.8522	10.9841	16.8901	10.9841	15.8608	10.9841	16.4972	10.9845	0.08049	10.9843	2.35729	10.9845	-0.24143	10.9843	-0.21323
11.0009	14.8701	11.0009	16.9131	11.0009	15.8861	11.0009	16.5275	11.0011	0.0932	11.0011	2.38531	11.0013	-0.2202	11.0011	-0.19577
11.0174	14.8976	11.0176	16.9438	11.0174	15.9208	11.0176	16.5658	11.0178	0.1128	11.0178	2.41074	11.0178	-0.1932	11.0176	-0.18503
11.0341	14.9294	11.0341	16.9652	11.0341	15.9521	11.0341	16.5961	11.0343	0.12317	11.0345	2.4226	11.0345	-0.17374	11.0341	-0.18534
11.0506	14.9524	11.0506	16.9844	11.0506	15.9724	11.0506	16.6145	11.0511	0.12703	11.0511	2.41806	11.0511	-0.1758	11.0509	-0.19097
11.0672	14.9693	11.0672	16.9882	11.0672	15.9932	11.0672	16.6223	11.0674	0.11749	11.0676	2.41911	11.0676	-0.18989	11.0674	-0.19877
11.0837	14.9975	11.0837	16.9998	11.0837	16.0113	11.0837	16.6356	11.0839	0.11626	11.0839	2.42643	11.0839	-0.19577	11.0837	-0.19797
11.1	15.0347	11.1	17.0306	11.1	16.0405	11.1	16.6574	11.1004	0.12283	11.1004	2.43717	11.1004	-0.19426	11.1002	-0.172
11.1164	15.0688	11.1164	17.075	11.1164	16.0667	11.1166	16.6781	11.1168	0.13211	11.1168	2.4508	11.1168	-0.18846	11.1166	-0.16057
11.1327	15.0825	11.1327	17.0892	11.1327	16.0865	11.1327	16.6861	11.1331	0.13874	11.1331	2.46423	11.1329	-0.18246	11.1329	-0.1608
11.149	15.0665	11.1488	17.0904	11.149	16.0796	11.149	16.6811	11.1492	0.13229	11.1492	2.46903	11.1492	-0.19029	11.149	-0.18643
11.1654	15.063	11.1652	17.0592	11.1654	16.0651	11.1654	16.6814	11.1658	0.10994	11.1656	2.46137	11.1654	-0.19803	11.1654	-0.20734
11.1819	15.0701	11.1817	17.044	11.1819	16.0565	11.1819	16.6875	11.1823	0.08809	11.1821	2.4492	11.1819	-0.2116	11.1819	-0.2196
11.1986	15.0972	11.1984	17.0554	11.1986	16.0762	11.1986	16.7087	11.1988	0.10254	11.1986	2.46554	11.1986	-0.20883	11.1984	-0.20946
11.2151	15.1458	11.2149	17.1025	11.2151	16.1079	11.2149	16.7495	11.2153	0.13311	11.2149	2.49846	11.2151	-0.19154	11.2149	-0.1842
11.2317	15.1844	11.2315	17.1592	11.2319	16.1489	11.2317	16.793	11.2321	0.14254	11.2317	2.53363	11.2317	-0.16194	11.2317	-0.15083
11.2486	15.1965	11.2484	17.1986	11.2486	16.1816	11.2484	16.8268	11.2488	0.15017	11.2484	2.56063	11.2486	-0.14097	11.2486	-0.13674
11.2655	15.1972	11.2653	17.2152	11.2657	16.1993	11.2653	16.8428	11.2657	0.15163	11.2653	2.56603	11.2655	-0.14423	11.2655	-0.14651
11.2825	15.198	11.2821	17.238	11.2825	16.2057	11.2823	16.8616	11.2827	0.16383	11.2823	2.56363	11.2823	-0.16077	11.2823	-0.16497
11.2992	15.2209	11.2988	17.2599	11.2992	16.2241	11.2988	16.8835	11.2994	0.1792	11.299	2.5656	11.299	-0.17754	11.2992	-0.17729
11.3159	15.2528	11.3157	17.2749	11.3159	16.2533	11.3157	16.9067	11.3163	0.18343	11.3159	2.55934	11.3159	-0.18209	11.3159	-0.17866
11.3329	15.2869	11.3325	17.2969	11.3327	16.2955	11.3325	16.9247	11.3331	0.18586	11.3327	2.56914	11.3329	-0.1632	11.3329	-0.17114
11.3496	15.3049	11.3494	17.3169	11.3494	16.3259	11.3492	16.9441	11.35	0.18646	11.3494	2.58423	11.3496	-0.15083	11.3496	-0.17929
11.3663	15.3213	11.3661	17.3295	11.3661	16.3378	11.3661	16.9483	11.3667	0.17746	11.3663	2.59037	11.3665	-0.15143	11.3663	-0.18651
11.3835	15.3293	11.3833	17.3384	11.3833	16.335	11.3831	16.9433	11.3837	0.16306	11.3833	2.57514	11.3835	-0.17906	11.3835	-0.19354
11.4004	15.3463	11.4002	17.3439	11.4002	16.3377	11.4002	16.9434	11.4008	0.14489	11.4002	2.5544	11.4004	-0.20983	11.4004	-0.18686
11.4173	15.3902	11.4171	17.3676	11.4171	16.3741	11.4169	16.9623	11.4175	0.141	11.4171	2.5488	11.4173	-0.22589	11.4173	-0.18474
11.4343	15.4254	11.4341	17.3951	11.4341	16.4095	11.4341	16.9935	11.4345	0.15971	11.4341	2.55966	11.4345	-0.21951	11.4343	-0.1896
11.4512	15.4425	11.4512	17.4355	11.451	16.4293	11.451	17.0289	11.4516	0.18637	11.4512	2.5806	11.4514	-0.19829	11.4514	-0.19389
11.4679	15.4554	11.4681	17.4765	11.4679	16.4506	11.4679	17.0655	11.4683	0.2072	11.4679	2.61074	11.4683	-0.17714	11.4681	-0.19894
11.4847	15.4678	11.4849	17.4922	11.4847	16.4615	11.4847	17.1009	11.4851	0.2076	11.4847	2.63083	11.4851	-0.17446	11.4849	-0.20191
11.5016	15.483	11.5018	17.4941	11.5014	16.4657	11.5016	17.1107	11.502	0.19466	11.5016	2.62577	11.502	-0.19583	11.5018	-0.20594
11.5183	15.4969	11.5185	17.4983	11.5181	16.467	11.5183	17.1085	11.5187	0.18574	11.5183	2.61397	11.5187	-0.21834	11.5183	-0.20494
11.5347	15.5083	11.5349	17.5045	11.5347	16.4911	11.5349	17.1135	11.5351	0.18054	11.5349	2.61369	11.5351	-0.23034	11.5349	-0.19226
11.5512	15.5305	11.5514	17.5264	11.551	16.5232	11.5514	17.1342	11.5514	0.18451	11.5512	2.63191	11.5516	-0.21874	11.5512	-0.18017
11.5677	15.5669	11.5679	17.5573	11.5675	16.5639	11.5679	17.1614	11.5679	0.1954	11.5677	2.65486	11.5681	-0.20277	11.5677	-0.16437
11.5841	15.583	11.5843	17.5774	11.5841	16.593	11.5843	17.1721	11.5843	0.20097	11.5841	2.65457	11.5845	-0.21069	11.5841	-0.15549
11.6004	15.5801	11.6006	17.5807	11.6004	16.5978	11.6006	17.171	11.6006	0.20843	11.6004	2.64349	11.6008	-0.23563	11.6002	-0.17731
11.6167	15.5756	11.6169	17.5893	11.6167	16.6008	11.6169	17.1833	11.6169	0.20789	11.6167	2.62643	11.6169	-0.25746	11.6165	-0.21354
11.633	15.5945	11.6332	17.6223	11.633	16.6356	11.6332	17.2145	11.6332	0.20897	11.633	2.63431	11.6332	-0.25054	11.6328	-0.22411
11.6492	15.6252	11.6494	17.6707	11.6494	16.6767	11.6494	17.2657	11.6494	0.21666	11.6492	2.66154	11.6494	-0.23189	11.649	-0.20014
11.6655	15.6593	11.6657	17.7129	11.6657	16.7059	11.6657	17.3098	11.6657	0.23957	11.6655	2.68349	11.6657	-0.21029	11.6653	-0.17623
11.6818	15.6803	11.6818	17.752	11.6818	16.7295	11.682	17.3337	11.6818	0.26771	11.6816	2.70066	11.6818	-0.18657	11.6814	-0.17243
11.6979	15.6883	11.6982	17.7743	11.6979	16.7406	11.6982	17.3462	11.6979	0.28143	11.6977	2.706	11.6979	-0.16963	11.6975	-0.17434
11.7141	15.6918	11.7143	17.7873	11.7143	16.7553	11.7143	17.3546	11.7143	0.27994	11.7141	2.69863	11.7143	-0.17029	11.7139	-0.18777
11.7306	15.6769	11.7306	17.7909	11.7306	16.7657	11.7306	17.3481	11.7306	0.26669	11.7304	2.68054	11.7306	-0.18903	11.7302	-0.21426
11.7471	15.6754	11.7471	17.7813	11.7471	16.771	11.7471	17.3434	11.7471	0.25409	11.7469	2.66949	11.7471	-0.20829	11.7467	-0.23403
11.7637	15.6982	11.7639	17.7772	11.7639	16.7825	11.7639	17.3445	11.7639	0.25243	11.7635	2.66534	11.7637	-0.21489	11.7635	-0.23983
11.7804	15.7236	11.7806	17.7921	11.7806	16.7955	11.7806	17.3658	11.7806	0.26271	11.7804	2.66554	11.7806	-0.20814	11.7802	-0.24146
11.7975	15.7451	11.7975	17.8095	11.7975	16.8085	11.7975	17.3919	11.7975	0.27486	11.7973	2.66966	11.7975	-0.20814	11.7971	-0.23814
11.8147	15.774	11.8147	17.822	11.8147	16.8249	11.8147	17.4163	11.8147	0.28723	11.8145	2.67534	11.8147	-0.21377	11.8143	-0.23123
11.8318	15.8029	11.8318	17.833	11.8318	16.8422	11.8318	17.4309	11.8318	0.28497	11.8316	2.693	11.8318	-0.21197	11.8316	-0.24611
11.8489	15.8231	11.8489	17.8504	11.8489	16.8647	11.8489	17.4492	11.8491	0.27397	11.8489	2.71111	11.8491	-0.21606	11.8487	-0.25163
11.8663	15.8484	11.8663	17.8734	11.8663	16.8952	11.8663	17.4722	11.8665	0.27837	11.8663	2.73457	11.8665	-0.21237	11.8661	-0.24574
11.8836	15.8866	11.8836	17.9051	11.8836	16.9356	11.8836	17.5106	11.8836	0.30643	11.8836	2.76217	11.8836	-0.19629	11.8834	-0.22683
11.9007	15.9244	11.9007	17.9445	11.9007	16.9771	11.9007	17.5425	11.9009	0.34097	11.9007	2.79223	11.9009	-0.16869	11.9007	-0.19969
11.9179	15.9585	11.9179	17.9763	11.9179	17.0095	11.9179	17.5723	11.9181	0.36291	11.9181	2.81669	11.9181	-0.14729	11.9179	-0.17937
11.9348	15.9818	11.9348	17.9987	11.9348	17.0239	11.9348	17.5858	11.9352	0.35577	11.935	2.82086	11.9352	-0.14937	11.935	-0.17237
11.9517	15.9945	11.9519	18.0049	11.9519	17.0307	11.9517	17.5945	11.9521	0.32829	11.9519	2.81054	11.9521	-0.17606	11.9519	-0.17774
11.9687	16.0031	11.9687	18.0138	11.9687	17.0254	11.9687	17.5937	11.9691	0.30551	11.9689	2.80069	11.9691	-0.21483	11.9689	-0.19146
11.9854	16.0209	11.9854	18.0357	11.9856	17.033	11.9854	17.6024	11.9858	0.29997	11.9858	2.79966	11.986	-0.23483	11.9858	-0.20091
12.0021	16.0363	12.0021	18.0621	12.0021	17.0465	12.0021	17.6178	12.0025	0.30629	12.0023	2.78903	12.0025	-0.25357	12.0025	-0.21154
12.0189	16.0519	12.0189	18.0913	12.0189	17.0769	12.0187	17.6351	12.0193	0.30866	12.0189	2.7776	12.0193	-0.25606	12.0191	-0.21957
12.0354	16.0633	12.0354	18.1075	12.0354	17.0952	12.0352	17.6539	12.0358	0.30529	12.0354	2.7538	12.0358	-0.25726	12.0356	-0.22463
12.0517	16.0578	12.0519	18.1041	12.0519	17.0885	12.0517	17.6628	12.0523	0.29154	12.0519	2.73449	12.0521	-0.26894	12.0521	-0.24734
12.0683	16.0514	12.0683	18.0953	12.0685	17.0947	12.0683	17.6678	12.0687	0.27743	12.0685	2.73054	12.0687	-0.2786	12.0687	-0.2608
12.0848	16.0557	12.0848	18.1082	12.0848	17.1189	12.0848	17.6821	12.0852	0.28666	12.0848	2.74594	12.085	-0.28063	12.085	-0.2634
12.1011	16.0815	12.1011	18.1442	12.1011	17.1562	12.1011	17.7148	12.1013	0.3182	12.1009	2.77691	12.1013	-0.26337	12.1011	-0.24711
12.1175	16.1241	12.1175	18.1929	12.1175	17.2061	12.1175	17.7615	12.1179	0.36331	12.1173	2.81771	12.1179	-0.23149	12.1175	-0.22006
12.134	16.1753	12.134	18.2351	12.134	17.2543	12.134	17.809	12.1342	0.4086	12.134	2.8564	12.1344	-0.18903	12.134	-0.18877
12.1505	16.2139	12.1505	18.2765	12.1505	17.2933	12.1505	17.8482	12.1507	0.44594	12.1503	2.88266	12.1507	-0.16254	12.1505	-0.15891
12.1668	16.2393	12.1668	18.3045	12.1668	17.3196	12.1668	17.8743	12.167	0.46266	12.1666	2.89274	12.167	-0.15886	12.1668	-0.14746
12.1834	16.2601	12.1834	18.319	12.1834	17.3431	12.1834	17.8915	12.1834	0.47174	12.1832	2.88903	12.1834	-0.1724	12.1832	-0.1552
12.1999	16.2823	12.1999	18.3283	12.1999	17.3596	12.2001	17.9062	12.1999	0.47663	12.1997	2.87077	12.2001	-0.17906	12.1999	-0.16969
12.2164	16.2993	12.2164	18.3418	12.2164	17.3736	12.2164	17.9274	12.2164	0.47983	12.2162	2.86583	12.2164	-0.17131	12.2162	-0.18029
12.2328	16.3117	12.2328	18.3529	12.2328	17.3836	12.2328	17.9466	12.2326	0.48151	12.2326	2.852	12.2328	-0.15657	12.2326	-0.18149
12.2493	16.3359	12.2493	18.3792	12.2493	17.4093	12.2493	17.9634	12.2491	0.50223	12.2491	2.84754	12.2493	-0.14449	12.2491	-0.17263
12.2658	16.3631	12.2658	18.4057	12.266	17.4369	12.266	17.9746	12.2658	0.51883	12.2658	2.83174	12.2658	-0.14806	12.2658	-0.16966
12.2824	16.3643	12.2824	18.4276	12.2824	17.4386	12.2824	17.9757	12.2821	0.51343	12.2824	2.82791	12.2824	-0.16594	12.2824	-0.17009
12.2989	16.3586	12.2989	18.4329	12.2989	17.4325	12.2989	17.9673	12.2987	0.50654	12.2987	2.80994	12.2989	-0.19414	12.2989	-0.18166
12.3156	16.3669	12.3156	18.4405	12.3156	17.4308	12.3156	17.9623	12.3154	0.5024	12.3154	2.77406	12.3156	-0.22606	12.3156	-0.20106
12.3321	16.3883	12.3321	18.457	12.3323	17.4615	12.3321	17.9803	12.3319	0.51574	12.3319	2.74883	12.3321	-0.22814	12.3321	-0.20411
12.3487	16.4267	12.3487	18.4773	12.3489	17.5075	12.3487	18.0199	12.3485	0.54126	12.3485	2.74197	12.3487	-0.19803	12.3487	-0.19317
12.3654	16.4624	12.3656	18.5062	12.3656	17.5505	12.3656	18.0639	12.3652	0.56446	12.3654	2.64291	12.3654	-0.16303	12.3656	-0.17206
12.3825	16.4944	12.3825	18.5341	12.3827	17.5794	12.3825	18.0874	12.3823	0.5744	12.3825	2.04266	12.3825	-0.15877	12.3825	-0.16086
12.3995	16.5108	12.3995	18.5471	12.3997	17.5831	12.3995	18.0938	12.3993	0.57917	12.3993	1.19929	12.3995	-0.16946	12.3995	-0.16629
12.4162	16.5256	12.4162	18.5644	12.4164	17.5797	12.4162	18.1095	12.416	0.58771	12.4162	0.50414	12.4164	-0.17949	12.4162	-0.17943
12.4333	16.5551	12.4333	18.5822	12.4335	17.5879	12.4333	18.1401	12.4333	0.60209	12.4231	0.29126	12.4335	-0.17611	12.4333	-0.17411
12.4503	16.5945	12.4503	18.6045	12.4505	17.609	12.4503	18.1883	12.4503	0.62109			12.4507	-0.16086	12.4505	-0.16454
12.4672	16.6187	12.4672	18.6143	12.4672	17.6129	12.4672	18.2153	12.4672	0.62863			12.4674	-0.15537	12.4672	-0.17226
12.4839	16.6074	12.4841	18.6161	12.4841	17.6114	12.4839	18.2259	12.4841	0.62654			12.4843	-0.16283	12.4841	-0.18769
12.5009	16.5866	12.5011	18.598	12.5009	17.6123	12.5009	18.2276	12.5011	0.61889			12.5013	-0.1932	12.5011	-0.21054
12.5178	16.5634	12.5178	18.576	12.5178	17.6061	12.5178	18.2166	12.5178	0.59957			12.5182	-0.23457	12.5178	-0.23814
12.5341	16.561	12.5343	18.572	12.5343	17.6115	12.5343	18.1981	12.5345	0.59303			12.5347	-0.26326	12.5343	-0.25894
12.5509	16.5999	12.5511	18.6003	12.5509	17.6473	12.5511	18.21	12.5513	0.60889			12.5515	-0.26431	12.5511	-0.25497
12.5678	16.6573	12.5678	18.646	12.5676	17.6937	12.5678	18.2513	12.568	0.6324			12.5682	-0.23386	12.5678	-0.22949
12.5843	16.7072	12.5843	18.6897	12.5841	17.7322	12.5843	18.2896	12.5845	0.64894			12.5849	-0.20209	12.5843	-0.20409
12.6009	16.7644	12.6009	18.7363	12.6007	17.7667	12.6009	18.3386	12.6011	0.67586			12.6015	-0.17666	12.6009	-0.18311
12.6174	16.7997	12.6174	18.7757	12.6172	17.7924	12.6174	18.378	12.6178	0.69823			12.618	-0.17311	12.6174	-0.17454
12.6339	16.8139	12.6341	18.7995	12.6337	17.8144	12.6339	18.4005	12.6343	0.71531			12.6345	-0.18317	12.6341	-0.17791
12.6505	16.8105	12.6505	18.8059	12.6503	17.8355	12.6505	18.4067	12.6507	0.7186			12.6511	-0.19094	12.6505	-0.18771
12.6668	16.8148	12.6668	18.8197	12.6666	17.8578	12.6668	18.4159	12.6672	0.7218			12.6674	-0.18611	12.6668	-0.19923
12.6833	16.8285	12.6833	18.8413	12.6831	17.8793	12.6833	18.4373	12.6837	0.72863			12.6837	-0.18817	12.6833	-0.21083
12.6998	16.8533	12.6998	18.8786	12.6996	17.9071	12.6998	18.4595	12.7	0.75137			12.7002	-0.18237	12.6998	-0.20066
12.7162	16.8744	12.7162	18.8949	12.716	17.9297	12.7162	18.4797	12.7164	0.76017			12.7166	-0.1816	12.7162	-0.1918
12.7323	16.888	12.7323	18.8819	12.7323	17.9385	12.7323	18.4898	12.7327	0.75589			12.7327	-0.18397	12.7323	-0.19943
12.7486	16.8949	12.7486	18.8632	12.7486	17.9403	12.7486	18.4895	12.749	0.73963			12.7488	-0.19614	12.7486	-0.21531
12.7654	16.9005	12.7652	18.8608	12.7654	17.9437	12.7652	18.4777	12.7656	0.72877			12.7654	-0.22066	12.7654	-0.22934
12.7819	16.916	12.7819	18.8947	12.7819	17.9594	12.7819	18.4773	12.7821	0.73954			12.7819	-0.21651	12.7819	-0.22566
12.7984	16.9395	12.7984	18.9464	12.7984	18.0001	12.7982	18.5017	12.7986	0.76709			12.7984	-0.18966	12.7984	-0.21463
12.8149	16.9598	12.8149	18.9893	12.8151	18.0383	12.8149	18.5419	12.8151	0.80083			12.8149	-0.15894	12.8149	-0.20111
12.8319	16.9782	12.8317	19.0221	12.8321	18.0619	12.8317	18.5744	12.8321	0.8236			12.8319	-0.14154	12.8317	-0.19571
12.8488	16.979	12.8486	19.0306	12.849	18.0819	12.8486	18.5913	12.849	0.82277			12.8486	-0.16223	12.8486	-0.19717
12.8657	17.0056	12.8655	19.0469	12.8657	18.1155	12.8655	18.6193	12.8659	0.82909			12.8655	-0.17477	12.8655	-0.19471
12.8825	17.0477	12.8823	19.0631	12.8827	18.1489	12.8823	18.6592	12.8829	0.84711			12.8823	-0.17169	12.8825	-0.1916
12.8994	17.0951	12.8992	19.0887	12.8994	18.1839	12.8992	18.6873	12.8998	0.866			12.8992	-0.16111	12.8992	-0.18214
12.9163	17.1352	12.9159	19.1157	12.9161	18.2035	12.9159	18.7077	12.9165	0.87746			12.9161	-0.15326	12.9161	-0.16843
12.9331	17.1606	12.9327	19.1455	12.9331	18.2194	12.9327	18.7238	12.9335	0.87603			12.9329	-0.1558	12.9331	-0.1548
12.95	17.1643	12.9496	19.1809	12.9498	18.229	12.9498	18.7403	12.9504	0.87609			12.95	-0.16111	12.95	-0.15411
12.9669	17.1644	12.9667	19.194	12.9669	18.2377	12.9667	18.7468	12.9673	0.87103			12.9669	-0.18757	12.9669	-0.17497
12.9841	17.1587	12.9839	19.1961	12.9839	18.2464	12.9839	18.7489	12.9845	0.86951			12.9841	-0.21323	12.9841	-0.20189
13.001	17.1681	13.0008	19.2001	13.001	18.2671	13.0008	18.7657	13.0016	0.87523			13.0012	-0.22971	13.0012	-0.223
13.0181	17.1845	13.0179	19.2144	13.0179	18.2847	13.0179	18.7847	13.0186	0.88294			13.0183	-0.2374	13.0181	-0.23269
13.0351	17.2155	13.0351	19.2425	13.0349	18.312	13.0349	18.8003	13.0355	0.89657			13.0353	-0.22471	13.0353	-0.22971
13.0518	17.2403	13.0518	19.2657	13.0516	18.3349	13.0518	18.8239	13.0524	0.90886			13.0522	-0.21354	13.0522	-0.21414
13.0685	17.2563	13.0685	19.2791	13.0683	18.3618	13.0685	18.8442	13.0689	0.91063			13.0689	-0.21611	13.0687	-0.19677
13.0853	17.2768	13.0853	19.2916	13.0851	18.3845	13.0853	18.8552	13.0857	0.91066			13.0857	-0.22534	13.0855	-0.18206
13.1018	17.289	13.102	19.2969	13.1016	18.3919	13.102	18.8499	13.1024	0.90354			13.1024	-0.23497	13.102	-0.18589
13.1181	17.2945	13.1183	19.3115	13.1179	18.4033	13.1181	18.8591	13.1187	0.90626			13.1187	-0.25203	13.1183	-0.20106
13.1343	17.2969	13.1347	19.3317	13.1343	18.4265	13.1345	18.8979	13.1349	0.92277			13.1349	-0.25177	13.1347	-0.20683
13.1508	17.3137	13.151	19.3518	13.1508	18.4571	13.151	18.9515	13.1512	0.9544			13.1514	-0.22909	13.151	-0.19986
13.1671	17.3455	13.1673	19.3564	13.1671	18.4722	13.1673	18.982	13.1675	0.98183			13.1677	-0.21083	13.1673	-0.19403
13.1832	17.3646	13.1837	19.3473	13.1834	18.483	13.1834	18.9793	13.1839	0.9896			13.1839	-0.21766	13.1834	-0.20946
13.1996	17.3665	13.2	19.3359	13.1998	18.4818	13.2	18.9597	13.2	0.98186			13.2002	-0.24117	13.1998	-0.22811
13.2161	17.3721	13.2163	19.3473	13.2161	18.4926	13.2163	18.9561	13.2163	0.97709			13.2165	-0.25714	13.2161	-0.23606
13.2324	17.3931	13.2326	19.379	13.2324	18.5226	13.2326	18.9707	13.2326	0.99614			13.2326	-0.26171	13.2322	-0.22389
13.2488	17.4191	13.249	19.4166	13.249	18.5619	13.249	18.9895	13.2492	1.01654			13.2492	-0.25191	13.2488	-0.2102
13.2653	17.457	13.2655	19.4633	13.2655	18.5952	13.2655	19.0232	13.2655	1.03871			13.2655	-0.21811	13.2651	-0.19383
13.2818	17.4853	13.2818	19.5029	13.2818	18.6231	13.2816	19.066	13.2818	1.05529			13.2818	-0.18671	13.2814	-0.16974
13.2982	17.5057	13.2982	19.5172	13.2982	18.6491	13.2982	19.0859	13.2984	1.07183			13.2982	-0.17326	13.298	-0.15849
13.3147	17.5249	13.3147	19.5311	13.3147	18.6733	13.3147	19.1022	13.3149	1.08237			13.3147	-0.17091	13.3145	-0.1726
13.3314	17.5389	13.3314	19.5392	13.3314	18.6787	13.3314	19.1211	13.3314	1.09157			13.3312	-0.17223	13.331	-0.19017
13.3481	17.555	13.3479	19.5615	13.3481	18.6871	13.3479	19.1504	13.3481	1.09134			13.3479	-0.16626	13.3477	-0.18974
13.3651	17.5678	13.3649	19.5839	13.3649	18.6992	13.3649	19.1694	13.3651	1.0878			13.3649	-0.16214	13.3647	-0.19666
13.382	17.5875	13.3818	19.6136	13.3818	18.7205	13.3818	19.1882	13.382	1.07209			13.3818	-0.16037	13.3816	-0.20231
13.3991	17.6226	13.3989	19.6477	13.3989	18.7549	13.3989	19.2039	13.3991	1.04211			13.3989	-0.16306	13.3987	-0.20274
13.4161	17.642	13.4161	19.6641	13.4161	18.7873	13.4161	19.2171	13.4163	1.00646			13.4161	-0.17986	13.4159	-0.19689
13.4332	17.6516	13.4332	19.6733	13.433	18.7937	13.4332	19.2255	13.4334	0.96866			13.4332	-0.19554	13.433	-0.20989
13.4504	17.6814	13.4504	19.6917	13.4502	18.7994	13.4504	19.2466	13.4506	0.94483			13.4506	-0.20331	13.4504	-0.22089
13.4675	17.7085	13.4675	19.7182	13.4673	18.8196	13.4675	19.2751	13.4677	0.94611			13.4677	-0.2038	13.4675	-0.21366
13.4846	17.7361	13.4846	19.7525	13.4844	18.8475	13.4846	19.3051	13.4848	0.96446			13.4846	-0.19783	13.4844	-0.18649
13.5016	17.7637	13.5016	19.7999	13.5014	18.8797	13.5016	19.3249	13.5018	0.9868			13.5018	-0.19186	13.5016	-0.15351
13.5185	17.7792	13.5185	19.8285	13.5183	18.9057	13.5185	19.336	13.5187	0.99603			13.5187	-0.1998	13.5185	-0.14771
13.5352	17.7895	13.5352	19.8421	13.5352	18.9215	13.5352	19.3478	13.5354	0.99931			13.5354	-0.21249	13.5352	-0.16834
13.552	17.7913	13.552	19.8468	13.552	18.9223	13.552	19.3468	13.5522	0.99594			13.5522	-0.2354	13.552	-0.19971
13.5687	17.8082	13.5687	19.8606	13.5687	18.9299	13.5687	19.36	13.5691	1.01166			13.5691	-0.23983	13.5689	-0.22229
13.5854	17.8138	13.5854	19.8783	13.5854	18.9462	13.5854	19.3761	13.5856	1.02671			13.5856	-0.24869	13.5854	-0.2368
13.6019	17.8158	13.6019	19.8953	13.6019	18.9549	13.6019	19.3826	13.6021	1.03077			13.6021	-0.26166	13.6019	-0.2458
13.6185	17.8342	13.6185	19.9008	13.6185	18.9297	13.6185	19.3986	13.6189	1.02883			13.6187	-0.26669	13.6187	-0.2494
13.635	17.8558	13.6348	19.904	13.635	18.8944	13.635	19.4037	13.6352	1.02094			13.6352	-0.26591	13.635	-0.2538
13.6513	17.8558	13.6513	19.9048	13.6513	18.8732	13.6513	19.3918	13.6517	1.01363			13.6515	-0.28683	13.6513	-0.26437
13.6677	17.8725	13.6677	19.9187	13.6677	18.8786	13.6677	19.4067	13.6681	1.01823			13.6679	-0.30549	13.6679	-0.27683
13.684	17.8946	13.684	19.9393	13.684	18.9047	13.684	19.4484	13.6842	1.03166			13.6842	-0.3038	13.684	-0.28411
13.7003	17.9336	13.7003	19.9738	13.7005	18.9547	13.7005	19.5021	13.7005	1.07403			13.7005	-0.27049	13.7003	-0.2562
13.7169	17.966	13.7169	20.0189	13.7169	19.0045	13.7171	19.5512	13.7171	1.11617			13.7171	-0.23283	13.7169	-0.2124
13.7334	17.9773	13.7334	20.0574	13.7334	19.0485	13.7336	19.5818	13.7336	1.13906			13.7336	-0.20429	13.7334	-0.1842
13.7497	17.996	13.7497	20.0813	13.7497	19.095	13.7499	19.6001	13.7499	1.15449			13.7499	-0.17383	13.7497	-0.17077
13.766	18.0301	13.766	20.1	13.766	19.1224	13.7662	19.6133	13.7662	1.16466			13.7662	-0.15326	13.766	-0.16126
13.7828	18.0466	13.7828	20.1028	13.7828	19.1377	13.783	19.6298	13.7828	1.1698			13.783	-0.14794	13.7828	-0.14766
13.7993	18.0762	13.7993	20.1031	13.7993	19.1615	13.7993	19.6579	13.7995	1.18331			13.7995	-0.15683	13.7993	-0.13814
13.8158	18.1072	13.8158	20.1003	13.8158	19.189	13.8158	19.689	13.8158	1.19263			13.8158	-0.17489	13.8156	-0.14294
13.8324	18.1315	13.8324	20.1163	13.8324	19.2176	13.8324	19.7112	13.8324	1.19706			13.8326	-0.17809	13.8324	-0.14723
13.8493	18.1341	13.8493	20.1393	13.8493	19.2357	13.8493	19.7287	13.8493	1.19969			13.8493	-0.18051	13.8493	-0.16214
13.8658	18.1469	13.8658	20.1461	13.8658	19.2532	13.8658	19.7467	13.8658	1.20097			13.866	-0.18991	13.8658	-0.18829
13.8826	18.1555	13.8826	20.1479	13.8826	19.2582	13.8826	19.7511	13.8826	1.19331			13.8826	-0.20757	13.8826	-0.21323
13.8995	18.1637	13.8995	20.168	13.8995	19.2723	13.8995	19.7506	13.8993	1.1876			13.8995	-0.20754	13.8995	-0.22014
13.9162	18.1678	13.9162	20.1991	13.9162	19.2947	13.9162	19.7647	13.916	1.19614			13.9162	-0.19097	13.9162	-0.21514
13.9328	18.1885	13.9328	20.2436	13.9328	19.3256	13.9328	19.7996	13.9328	1.22234			13.9328	-0.16371	13.9328	-0.17814
13.9495	18.2245	13.9497	20.2932	13.9497	19.3602	13.9495	19.8368	13.9495	1.2552			13.9497	-0.13826	13.9497	-0.14703
13.9666	18.274	13.9666	20.326	13.9668	19.3978	13.9666	19.864	13.9666	1.28977			13.9666	-0.12326	13.9666	-0.14029
13.9836	18.3002	13.9836	20.3425	13.9836	19.4191	13.9836	19.8755	13.9833	1.30411			13.9836	-0.13531	13.9836	-0.1532
14.0001	18.3064	14.0001	20.3472	14.0003	19.4062	14.0001	19.8755	14.0001	1.28966			14.0003	-0.16534	14.0003	-0.1912
14.0172	18.3076	14.017	20.3636	14.0172	19.4075	14.0172	19.8963	14.017	1.28683			14.0172	-0.1826	14.0172	-0.21786
14.0342	18.3301	14.0342	20.3967	14.0342	19.4319	14.0342	19.9217	14.0342	1.29923			14.0344	-0.18114	14.0342	-0.21311
14.0507	18.3582	14.0507	20.4243	14.0507	19.4567	14.0507	19.9295	14.0507	1.31134			14.0511	-0.17929	14.0509	-0.19637
14.0674	18.3872	14.0674	20.4331	14.0674	19.4772	14.0674	19.9248	14.0674	1.31951			14.0676	-0.18897	14.0674	-0.18529
14.0841	18.4016	14.0843	20.4199	14.0841	19.4881	14.0841	19.9192	14.0841	1.3178			14.0845	-0.20771	14.0843	-0.19634
14.1009	18.4069	14.1011	20.4157	14.1009	19.4956	14.1011	19.9135	14.1009	1.3032			14.1013	-0.22771	14.1011	-0.2186
14.1174	18.3966	14.1176	20.4287	14.1174	19.4985	14.1174	19.9088	14.1174	1.27583			14.1178	-0.26034	14.1176	-0.25691
14.1341	18.4012	14.1343	20.4581	14.1341	19.5094	14.1341	19.9385	14.1341	1.27686			14.1345	-0.2762	14.1343	-0.27563
14.1509	18.4259	14.1511	20.4914	14.1509	19.5415	14.1509	19.99	14.1509	1.29817			14.1513	-0.27197	14.1509	-0.26871
14.1674	18.447	14.1676	20.5175	14.1674	19.5807	14.1676	20.0254	14.1674	1.31769			14.1678	-0.2544	14.1676	-0.24029
14.1839	18.4699	14.1841	20.5518	14.1839	19.6295	14.1841	20.0614	14.1841	1.34257			14.1843	-0.21643	14.1841	-0.20631
14.2007	18.4949	14.2009	20.5741	14.2007	19.6589	14.2007	20.0906	14.2009	1.36057			14.2011	-0.19277	14.2007	-0.18334
14.2172	18.5301	14.2174	20.5932	14.2172	19.6731	14.2174	20.1215	14.2174	1.3756			14.2176	-0.18903	14.2172	-0.1786
14.2337	18.5569	14.2339	20.611	14.2337	19.6805	14.2339	20.1462	14.2339	1.37474			14.2341	-0.18863	14.2339	-0.18274
14.2505	18.5799	14.2505	20.6292	14.2503	19.6957	14.2505	20.1598	14.2505	1.37111			14.2507	-0.19583	14.2503	-0.1804
14.267	18.5984	14.267	20.6454	14.2668	19.7247	14.267	20.1811	14.267	1.38143			14.2672	-0.20846	14.2668	-0.18151
14.2833	18.6121	14.2833	20.6616	14.2833	19.7547	14.2833	20.2025	14.2835	1.39			14.2835	-0.21131	14.2833	-0.18914
14.2998	18.6409	14.2996	20.6869	14.2996	19.7835	14.2996	20.2201	14.2998	1.39534			14.2998	-0.20854	14.2996	-0.19983
14.316	18.6437	14.316	20.7077	14.316	19.7998	14.316	20.2188	14.3162	1.38763			14.3162	-0.21937	14.316	-0.22254
14.3323	18.6269	14.3323	20.7109	14.3323	19.7945	14.3321	20.2061	14.3323	1.37211			14.3325	-0.23489	14.3321	-0.24234
14.3488	18.6192	14.3486	20.7043	14.3488	19.7861	14.3486	20.2016	14.3488	1.35534			14.3488	-0.252	14.3486	-0.24343
14.3654	18.6451	14.3652	20.7109	14.3654	19.8022	14.3652	20.2165	14.3656	1.358			14.3654	-0.23494	14.3652	-0.22789
14.3819	18.6887	14.3817	20.7426	14.3821	19.8421	14.3817	20.2633	14.3819	1.38929			14.3819	-0.20166	14.3817	-0.19311
14.3984	18.738	14.3982	20.7878	14.3986	19.8938	14.3982	20.3142	14.3986	1.42523			14.3984	-0.17074	14.3984	-0.15063
14.4152	18.7726	14.415	20.8113	14.4154	19.9313	14.415	20.3511	14.4154	1.44286			14.4152	-0.16137	14.4152	-0.12029
14.4321	18.7848	14.4319	20.8073	14.4323	19.954	14.4319	20.3665	14.4323	1.45103			14.4321	-0.16523	14.4321	-0.127
14.449	18.7896	14.4488	20.8067	14.4492	19.978	14.4488	20.3737	14.4492	1.45951			14.449	-0.17209	14.449	-0.14743
14.4658	18.8111	14.4656	20.8255	14.466	20.0045	14.4656	20.375	14.4662	1.47549			14.4658	-0.1728	14.4658	-0.16514
14.4827	18.8411	14.4823	20.853	14.4827	20.0237	14.4825	20.38	14.4831	1.49186			14.4827	-0.16497	14.4827	-0.16897
14.4996	18.8705	14.4992	20.8793	14.4996	20.0356	14.4992	20.3933	14.4998	1.49466			14.4996	-0.15471	14.4996	-0.16374
14.5163	18.8962	14.5159	20.9037	14.5163	20.0471	14.5161	20.4128	14.5168	1.48206			14.5163	-0.15491	14.5163	-0.15849
14.5331	18.9216	14.5329	20.9282	14.5331	20.0619	14.5329	20.4295	14.5337	1.47977			14.5333	-0.15194	14.5333	-0.16689
14.5502	18.934	14.5498	20.9377	14.55	20.0707	14.5498	20.4528	14.5506	1.46723			14.5502	-0.16597	14.5502	-0.18426
14.5672	18.9365	14.5669	20.9445	14.5669	20.0712	14.5669	20.4738	14.5676	1.45269			14.5674	-0.18914	14.5674	-0.20423
14.5841	18.9454	14.5839	20.9612	14.5839	20.079	14.5839	20.4884	14.5845	1.45046			14.5843	-0.20606	14.5843	-0.22829
14.601	18.9551	14.601	20.9809	14.6008	20.0937	14.601	20.5048	14.6016	1.46083			14.6014	-0.22337	14.6012	-0.25151
14.6182	18.9756	14.6179	21.0008	14.6179	20.1175	14.6179	20.529	14.6186	1.48374			14.6184	-0.22777	14.6184	-0.25663
14.6349	18.9928	14.6349	21.0334	14.6347	20.1511	14.6349	20.5663	14.6355	1.5078			14.6353	-0.21626	14.6351	-0.2428
14.6516	19.0095	14.6516	21.063	14.6514	20.1794	14.6516	20.5943	14.652	1.51417			14.652	-0.19849	14.6518	-0.2262
14.6683	19.0291	14.6683	21.0881	14.6683	20.2082	14.6683	20.6156	14.6687	1.51326			14.6687	-0.19589	14.6685	-0.21471
14.6851	19.0435	14.6853	21.1054	14.6849	20.2231	14.6853	20.6276	14.6855	1.50823			14.6857	-0.20966	14.6853	-0.22383
14.7016	19.0561	14.7018	21.1051	14.7014	20.2305	14.7016	20.6315	14.702	1.50597			14.702	-0.21917	14.7016	-0.22694
14.7179	19.0815	14.7179	21.1065	14.7177	20.2467	14.7179	20.6449	14.7183	1.51506			14.7183	-0.22183	14.7179	-0.21957
14.7343	19.1145	14.7345	21.1396	14.7343	20.2761	14.7345	20.68	14.7349	1.5384			14.7349	-0.20717	14.7345	-0.20154
14.7508	19.1423	14.751	21.1699	14.7508	20.3092	14.7512	20.7098	14.7512	1.5524			14.7514	-0.20254	14.751	-0.19377
14.7673	19.1436	14.7675	21.178	14.7673	20.3196	14.7675	20.7139	14.7677	1.54003			14.7677	-0.212	14.7673	-0.20749
14.7837	19.1353	14.7839	21.1676	14.7839	20.3163	14.7841	20.6991	14.7841	1.50931			14.7843	-0.23949	14.7839	-0.24017
14.8004	19.1535	14.8006	21.1826	14.8006	20.3225	14.8006	20.7036	14.8006	1.50631			14.8008	-0.25437	14.8004	-0.25366
14.8169	19.1842	14.8169	21.2165	14.8169	20.3515	14.8171	20.7321	14.8171	1.53111			14.8173	-0.24694	14.8167	-0.23951
14.8332	19.2289	14.8334	21.2511	14.8334	20.3878	14.8334	20.7713	14.8336	1.56443			14.8336	-0.22697	14.8332	-0.21514
14.85	19.2766	14.85	21.2914	14.85	20.4281	14.85	20.8109	14.8502	1.60954			14.8502	-0.20071	14.8498	-0.18754
14.8663	19.3136	14.8663	21.3201	14.8665	20.4693	14.8665	20.8401	14.8667	1.63237			14.8665	-0.19131	14.8661	-0.16423
14.8826	19.3386	14.8826	21.3529	14.8828	20.5031	14.8828	20.8585	14.883	1.639			14.8828	-0.18011	14.8824	-0.16091
14.899	19.3433	14.899	21.359	14.8992	20.5264	14.899	20.8646	14.8992	1.6482			14.8992	-0.17049	14.8988	-0.16477
14.9155	19.3388	14.9153	21.3551	14.9155	20.5355	14.9155	20.8631	14.9157	1.64809			14.9155	-0.1724	14.9151	-0.17023
14.932	19.3501	14.9318	21.3645	14.932	20.5524	14.932	20.8731	14.9322	1.65703			14.932	-0.16263	14.9316	-0.16206
14.9486	19.3612	14.9484	21.3826	14.9486	20.5643	14.9486	20.8885	14.9488	1.66394			14.9486	-0.1662	14.9484	-0.16083
14.9653	19.3763	14.9651	21.4045	14.9651	20.5753	14.9651	20.9099	14.9653	1.62334			14.9653	-0.15517	14.9649	-0.15397
14.982	19.3875	14.982	21.4228	14.9818	20.5834	14.982	20.9248	14.982	1.22474			14.982	-0.15529	14.9816	-0.15634
14.999	19.3981	14.9987	21.4352	14.9987	20.5856	14.999	20.9231	14.999	0.70226			14.999	-0.17557	14.9985	-0.17263
15.0159	19.4001	15.0159	21.4393	15.0157	20.5831	15.0159	20.9209	15.0161	0.26			15.0159	-0.19729	15.0157	-0.18543
15.0328	19.4087	15.0328	21.4387	15.0326	20.5831	15.0328	20.9315	15.033	-0.02797			15.033	-0.21334	15.0326	-0.19051
15.05	19.4246	15.05	21.4408	15.0498	20.6064	15.0498	20.9551	15.0502	-0.17543			15.05	-0.22123	15.0498	-0.18323
15.0669	19.469	15.0669	21.4542	15.0669	20.6534	15.0669	21.0003	15.0671	-0.22123			15.0671	-0.20594	15.0669	-0.16509
15.084	19.5097	15.084	21.4764	15.0838	20.688	15.084	21.0456	15.0842	-0.2134			15.0842	-0.18103	15.084	-0.15134
15.101	19.5356	15.1012	21.4999	15.101	20.6893	15.101	21.0741	15.1012	-0.18471			15.1014	-0.17454	15.101	-0.14403
15.1179	19.554	15.1179	21.4894	15.1177	20.6651	15.1179	21.0826	15.1181	-0.17223			15.1181	-0.18894	15.1179	-0.15326
15.1346	19.5642	15.1348	21.4834	15.1346	20.6401	15.1346	21.0784	15.135	-0.17783			15.135	-0.2062	15.1348	-0.18454
15.1516	19.5813	15.1518	21.4966	15.1516	20.637	15.1516	21.0927	15.152	-0.19211			15.152	-0.20717	15.1518	-0.20946
15.1683	19.5987	15.1685	21.5153	15.1685	20.6642	15.1683	21.1165	15.1687	-0.19937			15.1687	-0.20446	15.1685	-0.22603
15.185	19.6099	15.1852	21.5289	15.185	20.695	15.185	21.136	15.1854	-0.21117			15.1852	-0.21983	15.1852	-0.221
15.2015	19.6285	15.2017	21.5405	15.2017	20.7185	15.2017	21.1411	15.202	-0.21574			15.202	-0.23549	15.2017	-0.2152
15.2183	19.6266	15.2183	21.531	15.2183	20.7195	15.2183	21.14	15.2185	-0.2232			15.2185	-0.26409	15.2183	-0.23394
15.2346	19.6285	15.2348	21.5082	15.2348	20.725	15.2348	21.1376	15.235	-0.24383			15.235	-0.29906	15.2348	-0.265
15.2511	19.6502	15.2511	21.5029	15.2511	20.7395	15.2511	21.1388	15.2515	-0.25529			15.2513	-0.30263	15.2511	-0.27543
15.2675	19.6888	15.2675	21.5267	15.2675	20.7776	15.2675	21.154	15.2677	-0.2338			15.2677	-0.27766	15.2675	-0.25963
15.2836	19.7231	15.2836	21.5741	15.2836	20.8335	15.2838	21.1933	15.284	-0.2046			15.2838	-0.24403	15.2836	-0.22809
15.2999	19.7459	15.3001	21.6268	15.3001	20.8839	15.3001	21.2431	15.3003	-0.18086			15.3003	-0.20894	15.2999	-0.19029
15.3165	19.7599	15.3165	21.6764	15.3165	20.9258	15.3167	21.2902	15.3169	-0.15774			15.3167	-0.18146	15.3165	-0.15863
15.3328	19.7766	15.3328	21.7243	15.3328	20.9608	15.3328	21.3224	15.333	-0.13917					15.3326	-0.138
15.3489	19.7875	15.3489	21.7633	15.3489	20.9859	15.3491	21.3494	15.3493	-0.12383					15.3487	-0.13743
15.3654	19.7997	15.3654	21.7815	15.3656	21.0037	15.3656	21.3701	15.3656	-0.11937					15.3652	-0.15449
15.382	19.8167	15.382	21.7997	15.382	21.0109	15.382	21.3801	15.3822	-0.12051					15.382	-0.16754
15.3983	19.8363	15.3983	21.8115	15.3983	21.0174	15.3983	21.3865	15.3985	-0.12566					15.3981	-0.17254
15.4148	19.8644	15.4148	21.8371	15.415	21.037	15.4148	21.3917	15.415	-0.12466					15.4148	-0.17414
15.4316	19.8858	15.4316	21.8626	15.4318	21.0581	15.4316	21.4013	15.4318	-0.12563					15.4316	-0.17534
15.4483	19.8915	15.4483	21.8793	15.4485	21.0722	15.4483	21.4021	15.4483	-0.13914					15.4483	-0.18634
15.4648	19.8911	15.4648	21.8823	15.465	21.0751	15.465	21.3952	15.4648	-0.16263					15.4648	-0.1972
15.4816	19.8888	15.4818	21.8876	15.4818	21.0764	15.4818	21.3931	15.4816	-0.1822					15.4818	-0.20609
15.4985	19.9007	15.4985	21.9069	15.4987	21.0939	15.4985	21.4157	15.4983	-0.18746					15.4985	-0.20454
15.515	19.9259	15.515	21.9507	15.5152	21.1401	15.515	21.4643	15.5148	-0.16006					15.515	-0.1882
15.5315	19.9525	15.5317	21.9937	15.5319	21.1785	15.5317	21.5171	15.5315	-0.13					15.5317	-0.16726
15.5487	19.9832	15.5487	22.0313	15.5489	21.1991	15.5487	21.554	15.5485	-0.11234					15.5487	-0.15331
15.5656	20.0103	15.5658	22.0519	15.566	21.2163	15.5658	21.5615	15.5656	-0.11146					15.5658	-0.1536
15.5823	20.0361	15.5825	22.0664	15.5828	21.2405	15.5825	21.5628	15.5823	-0.11657					15.5825	-0.16223
15.5995	20.061	15.5995	22.0798	15.5997	21.2655	15.5995	21.5761	15.5993	-0.12154					15.5995	-0.15857
15.6166	20.0796	15.6166	22.1022	15.6168	21.2917	15.6166	21.6102	15.6166	-0.12386					15.6166	-0.14614
15.6335	20.1074	15.6335	22.1259	15.6338	21.3156	15.6335	21.6487	15.6335	-0.12274					15.6335	-0.14577
15.6503	20.127	15.6505	22.1406	15.6505	21.3447	15.6505	21.682	15.6503	-0.13709					15.6505	-0.17103
15.6672	20.1321	15.6674	22.1394	15.6674	21.3604	15.6674	21.6839	15.6672	-0.16454					15.6674	-0.20197
15.6844	20.1263	15.6846	22.1282	15.6844	21.3616	15.6846	21.6755	15.6844	-0.18649					15.6844	-0.22763
15.7011	20.141	15.7013	22.1033	15.7011	21.3445	15.7013	21.6692	15.7011	-0.20714					15.7013	-0.24683
15.718	20.1668	15.7182	22.0831	15.7178	21.3451	15.718	21.6773	15.718	-0.20817					15.718	-0.24583
15.7349	20.2026	15.7349	22.0977	15.7347	21.3844	15.7349	21.7015	15.7349	-0.19157					15.7349	-0.22749
15.7517	20.2264	15.7519	22.1145	15.7515	21.4196	15.7517	21.7283	15.7517	-0.18143					15.7517	-0.21351
15.7684	20.2416	15.7686	22.1427	15.7682	21.4596	15.7684	21.7511	15.7684	-0.1664					15.7684	-0.19657
15.7851	20.2588	15.7851	22.1831	15.7849	21.4915	15.7851	21.7769	15.7851	-0.16034					15.7851	-0.18826
15.8017	20.2811	15.8017	22.2205	15.8015	21.5063	15.8017	21.7942	15.8017	-0.16734					15.8017	-0.19349
15.8182	20.2931	15.8182	22.2453	15.8178	21.5034	15.818	21.8059	15.8182	-0.178					15.8182	-0.19931
15.8345	20.2981	15.8347	22.2683	15.8343	21.5007	15.8345	21.8126	15.8347	-0.18211					15.8347	-0.2062
15.8511	20.3134	15.8511	22.2881	15.8509	21.4975	15.8509	21.8185	15.8511	-0.19186					15.8511	-0.22386
15.8672	20.3469	15.8672	22.3115	15.867	21.5151	15.8672	21.835	15.8674	-0.18369					15.8674	-0.21283
15.8835	20.376	15.8833	22.3356	15.8833	21.5356	15.8833	21.8577	15.8835	-0.17843					15.8835	-0.19931
15.8996	20.3891	15.8994	22.3553	15.8994	21.5632	15.8994	21.8759	15.8996	-0.17451					15.8996	-0.20123
15.9156	20.3875	15.9156	22.3623	15.9156	21.585	15.9154	21.8777	15.9158	-0.18817					15.9156	-0.21929
15.9319	20.3806	15.9317	22.3646	15.9317	21.5996	15.9317	21.8559	15.9319	-0.19957					15.9319	-0.22897
15.9482	20.3941	15.948	22.3809	15.9482	21.617	15.948	21.8619	15.9482	-0.19909					15.9482	-0.22689
15.9648	20.4348	15.9646	22.408	15.9648	21.6503	15.9646	21.8878	15.9648	-0.1896					15.9646	-0.20974
15.9813	20.4632	15.9811	22.4391	15.9813	21.6876	15.9811	21.9291	15.9813	-0.16966					15.9811	-0.19254
15.998	20.4972	15.9978	22.4721	15.998	21.7241	15.9978	21.9687	15.998	-0.15123					15.9978	-0.17269
16.015	20.5057	16.0148	22.4928	16.015	21.7381	16.0148	21.99	16.015	-0.15143					16.0148	-0.16854
16.0319	20.5011	16.0317	22.5213	16.0321	21.7625	16.0319	22.0072	16.0319	-0.14683					16.0319	-0.16729
16.0488	20.5224	16.0486	22.5518	16.0488	21.7888	16.0486	22.0339	16.0488	-0.14097					16.0486	-0.168
16.0658	20.5574	16.0654	22.5781	16.0658	21.8203	16.0656	22.0599	16.0658	-0.1292					16.0656	-0.16257
16.0827	20.5953	16.0825	22.6022	16.0827	21.8413	16.0825	22.0857	16.0827	-0.12417					16.0825	-0.15463
16.0996	20.6262	16.0994	22.623	16.0996	21.8477	16.0994	22.1083	16.0996	-0.12174					16.0996	-0.13977
16.1166	20.6387	16.1164	22.6367	16.1164	21.8445	16.1164	22.1322	16.1166	-0.12677					16.1164	-0.13783
16.1335	20.6479	16.1333	22.6348	16.1333	21.8457	16.1333	22.1507	16.1335	-0.13146					16.1333	-0.14883
16.1504	20.6521	16.1504	22.6263	16.1504	21.8568	16.1502	22.1634	16.1506	-0.14123					16.1506	-0.17031
16.1676	20.6605	16.1674	22.6255	16.1674	21.8773	16.1674	22.1744	16.1678	-0.152					16.1676	-0.18757
16.1845	20.6679	16.1843	22.6361	16.1843	21.8848	16.1843	22.1884	16.1847	-0.16071					16.1845	-0.20271
16.2012	20.6777	16.2012	22.6701	16.2012	21.8987	16.2012	22.2113	16.2016	-0.16591					16.2014	-0.2126
16.2182	20.7084	16.2182	22.7227	16.2182	21.9323	16.2182	22.2505	16.2186	-0.1572					16.2184	-0.19806
16.2349	20.7418	16.2349	22.7537	16.2347	21.9542	16.2349	22.274	16.2353	-0.15409					16.2351	-0.18814
16.2514	20.7746	16.2516	22.7715	16.2514	21.964	16.2514	22.2755	16.252	-0.15943					16.2516	-0.19031
16.2682	20.8022	16.2684	22.7732	16.2682	21.9648	16.2682	22.2782	16.2688	-0.16897					16.2684	-0.19857
16.2847	20.827	16.2849	22.7703	16.2847	21.9766	16.2849	22.2893	16.2853	-0.17503					16.2849	-0.20577
16.301	20.8384	16.3012	22.7734	16.301	22.0093	16.3012	22.2993	16.3016	-0.17543					16.3012	-0.20157
16.3175	20.8457	16.3175	22.7875	16.3173	22.0464	16.3175	22.311	16.3179	-0.17223					16.3175	-0.1962
16.3339	20.848	16.3341	22.8112	16.3339	22.0921	16.3341	22.3344	16.3345	-0.16394					16.3341	-0.18003
16.3504	20.854	16.3506	22.8199	16.3504	22.1202	16.3506	22.3446	16.3508	-0.16623					16.3504	-0.18349
16.3667	20.851	16.3669	22.8074	16.3667	22.1209	16.3669	22.339	16.3671	-0.18869					16.3667	-0.2138
16.3833	20.8449	16.3833	22.8005	16.3833	22.1197	16.3835	22.3424	16.3837	-0.21369					16.3831	-0.24257
16.3996	20.8651	16.3998	22.8095	16.3996	22.1332	16.3998	22.3537	16.4	-0.21163					16.3996	-0.23763
16.4161	20.9083	16.4161	22.8342	16.4161	22.1646	16.4161	22.3863	16.4163	-0.19434					16.4159	-0.207
16.4324	20.9449	16.4324	22.8755	16.4324	22.1964	16.4324	22.4229	16.4326	-0.16909					16.4322	-0.17826
16.4488	20.9555	16.4488	22.9154	16.4488	22.2192	16.4488	22.4563	16.449	-0.14943					16.4486	-0.16209
16.4651	20.9637	16.4651	22.9326	16.4651	22.2482	16.4651	22.4785	16.4653	-0.14157					16.4649	-0.16523
16.4814	20.9731	16.4814	22.9451	16.4814	22.2632	16.4814	22.4922	16.4816	-0.14231					16.4812	-0.16977
16.498	20.9781	16.498	22.9603	16.498	22.2769	16.498	22.4978	16.4982	-0.1526					16.4978	-0.18266
16.5147	20.9927	16.5145	22.983	16.5147	22.2941	16.5145	22.5133	16.5147	-0.16051					16.5143	-0.19734
16.5312	21.0223	16.5312	23.0144	16.5312	22.3233	16.5312	22.5384	16.5314	-0.16157					16.531	-0.19554
16.5482	21.0529	16.5482	23.0366	16.548	22.3506	16.5482	22.5532	16.5484	-0.16114					16.548	-0.18511
16.5653	21.0874	16.5651	23.0578	16.5651	22.3781	16.5653	22.573	16.5655	-0.15274					16.5651	-0.16669
16.5822	21.118	16.5824	23.0755	16.5822	22.3986	16.5824	22.5994	16.5826	-0.15469					16.5822	-0.16517
16.5996	21.1272	16.5996	23.0819	16.5994	22.3974	16.5996	22.6038	16.5998	-0.15977					16.5994	-0.17397
16.6167	21.1237	16.6167	23.0961	16.6167	22.3995	16.6167	22.6137	16.6171	-0.16331					16.6167	-0.176
16.634	21.1255	16.634	23.1189	16.6338	22.4071	16.634	22.6231	16.6344	-0.16303					16.634	-0.17551
16.6512	21.1538	16.6514	23.1525	16.6512	22.4234	16.6512	22.6464	16.6516	-0.15689					16.6512	-0.17537
16.6683	21.1891	16.6683	23.1793	16.6681	22.4442	16.6683	22.6734	16.6687	-0.15709					16.6683	-0.18769
16.6852	21.2251	16.6852	23.1952	16.6852	22.4647	16.6854	22.6979	16.6856	-0.15834					16.6854	-0.19717
16.7022	21.2468	16.7024	23.2072	16.7022	22.4767	16.7024	22.7009	16.7028	-0.15891					16.7024	-0.21026
16.7191	21.2321	16.7191	23.2009	16.7189	22.4757	16.7191	22.6991	16.7195	-0.18531					16.7191	-0.22471
16.7358	21.2359	16.7358	23.1945	16.7358	22.4815	16.7358	22.6977	16.7362	-0.2038					16.736	-0.22529
16.7524	21.258	16.7526	23.2066	16.7526	22.4964	16.7526	22.7002	16.753	-0.20826					16.7528	-0.22734
16.7691	21.2757	16.7691	23.2207	16.7691	22.5195	16.7691	22.7039	16.7697	-0.22217					16.7693	-0.22934
16.7854	21.2827	16.7854	23.2401	16.7854	22.5293	16.7854	22.7074	16.786	-0.23106					16.7856	-0.23469
16.8018	21.2709	16.802	23.2388	16.8018	22.521	16.802	22.7029	16.8024	-0.23217					16.8022	-0.25117
16.8183	21.2647	16.8183	23.2352	16.8183	22.5135	16.8183	22.7028	16.8189	-0.2406					16.8185	-0.27697
16.8344	21.2807	16.8344	23.2379	16.8344	22.5262	16.8344	22.7079	16.835	-0.2498					16.8346	-0.28334
16.8507	21.3135	16.8507	23.2575	16.8507	22.5614	16.8507	22.7405	16.8513	-0.25823					16.8509	-0.27389
16.8671	21.3628	16.8671	23.3001	16.8671	22.6083	16.8671	22.7859	16.8677	-0.2448					16.8671	-0.25457
16.8836	21.4149	16.8834	23.3539	16.8836	22.6587	16.8836	22.8371	16.884	-0.21303					16.8836	-0.22143
16.8999	21.4525	16.8999	23.4084	16.8999	22.7135	16.8999	22.8834	16.9005	-0.18426					16.8999	-0.18249
16.9165	21.4822	16.9165	23.45	16.9165	22.7507	16.9165	22.9181	16.9169	-0.16154					16.9165	-0.15386
16.9328	21.5037	16.9328	23.4919	16.9328	22.7774	16.9328	22.9534	16.9332	-0.148					16.9326	-0.13969
16.9493	21.5321	16.9493	23.5149	16.9493	22.7959	16.9493	22.9835	16.9497	-0.14149					16.9491	-0.14077
16.966	21.5697	16.966	23.5279	16.966	22.8136	16.966	23.0121	16.9662	-0.14154					16.9658	-0.15249
16.9826	21.5885	16.9826	23.5356	16.9826	22.8311	16.9826	23.0348	16.9828	-0.1434					16.9824	-0.16249
16.9993	21.5821	16.9991	23.5357	16.9991	22.8516	16.9991	23.0486	16.9993	-0.14426					16.9989	-0.16586
17.0158	21.5913	17.0158	23.5253	17.0158	22.868	17.0158	23.0591	17.016	-0.1474					17.0158	-0.16437
17.0326	21.5985	17.0326	23.5046	17.0326	22.8702	17.0326	23.0677	17.0326	-0.15326					17.0324	-0.16329
17.0491	21.5823	17.0491	23.4824	17.0491	22.8624	17.0491	23.0692	17.0491	-0.1614					17.0491	-0.17491
17.0658	21.5728	17.0656	23.4775	17.0658	22.8668	17.0656	23.0569	17.0656	-0.17057					17.0656	-0.19063
17.0826	21.5803	17.0826	23.5025	17.0826	22.885	17.0826	23.0558	17.0824	-0.1716					17.0824	-0.20611
17.0991	21.6357	17.0991	23.5535	17.0991	22.9195	17.0991	23.0824	17.0991	-0.16349					17.0991	-0.185
17.1156	21.6895	17.1156	23.6007	17.1158	22.964	17.1156	23.1227	17.1154	-0.14931					17.1156	-0.15426
17.1326	21.7228	17.1326	23.6357	17.1326	23.0033	17.1326	23.1627	17.1324	-0.11406					17.1326	-0.12769
17.1493	21.736	17.1495	23.654	17.1495	23.0263	17.1495	23.1893	17.1493	-0.09957					17.1495	-0.12131
17.166	21.7447	17.166	23.6665	17.1662	23.0328	17.166	23.1973	17.166	-0.1096					17.166	-0.13054
17.1828	21.7445	17.1828	23.6821	17.183	23.0373	17.1828	23.2066	17.1828	-0.13349					17.1828	-0.14391
17.1997	21.7537	17.1997	23.7038	17.1999	23.0622	17.1997	23.2249	17.1997	-0.13809					17.1999	-0.14463
17.2164	21.7686	17.2166	23.726	17.2166	23.0877	17.2166	23.2344	17.2166	-0.15354					17.2166	-0.14786
17.2332	21.7909	17.2334	23.7465	17.2334	23.1158	17.2332	23.2469	17.2332	-0.15937					17.2334	-0.16114
17.2499	21.8075	17.2501	23.7654	17.2501	23.1295	17.2499	23.2479	17.2501	-0.17374					17.2501	-0.17277
17.2668	21.8096	17.267	23.7787	17.267	23.1295	17.2668	23.2382	17.267	-0.18837					17.267	-0.19143
17.2835	21.8068	17.2837	23.776	17.2835	23.1147	17.2835	23.2239	17.2835	-0.20457					17.2835	-0.22046
17.3001	21.8146	17.3003	23.7693	17.3003	23.1121	17.3003	23.2179	17.3003	-0.2116					17.3003	-0.24851
17.3168	21.8296	17.317	23.7801	17.317	23.1321	17.317	23.2381	17.317	-0.20263					17.317	-0.24971
17.3335	21.8608	17.3337	23.8049	17.3335	23.1673	17.3337	23.2808	17.3337	-0.18626					17.3335	-0.2214
17.3501	21.8965	17.3503	23.8225	17.3501	23.1911	17.3503	23.3219	17.3501	-0.17529					17.3501	-0.189
17.3666	21.9346	17.3668	23.8507	17.3666	23.2197	17.3668	23.3699	17.3668	-0.1572					17.3666	-0.16089
17.3833	21.9585	17.3833	23.8776	17.3833	23.2481	17.3833	23.3948	17.3833	-0.14914					17.3833	-0.15297
17.3999	21.9735	17.3999	23.8944	17.3999	23.2712	17.3999	23.4073	17.3999	-0.14789					17.3999	-0.14851
17.4164	21.9814	17.4164	23.904	17.4162	23.2817	17.4164	23.4199	17.4164	-0.15066					17.4164	-0.15231
17.4329	21.9881	17.4329	23.9164	17.4327	23.2999	17.4329	23.4443	17.4327	-0.14883					17.4327	-0.15606
17.4493	22.0001	17.4493	23.9378	17.4493	23.3217	17.4493	23.4649	17.4493	-0.149					17.4493	-0.16143
17.4658	22.0138	17.4658	23.9606	17.4656	23.3408	17.4658	23.4867	17.4658	-0.13854					17.4658	-0.1548
17.4821	22.0122	17.4821	23.9826	17.4819	23.3484	17.4821	23.5115	17.4819	-0.13429					17.4821	-0.1558
17.4984	22.0083	17.4984	23.9764	17.4984	23.3299	17.4984	23.5085	17.4984	-0.14831					17.4984	-0.16149
17.5148	22.0141	17.5148	23.9714	17.5148	23.3042	17.5148	23.501	17.5148	-0.16877					17.5148	-0.17566
17.5315	22.0351	17.5313	23.9676	17.5315	23.3033	17.5315	23.5032	17.5315	-0.18777					17.5315	-0.18371
17.5482	22.0804	17.548	23.9872	17.5484	23.3353	17.5482	23.5297	17.5482	-0.18014					17.5482	-0.18043
17.565	22.1307	17.5648	24.024	17.565	23.3773	17.5648	23.5659	17.5648	-0.15643					17.5648	-0.16677
17.5817	22.1584	17.5815	24.0648	17.5817	23.4229	17.5815	23.5908	17.5817	-0.13677					17.5815	-0.15363
17.5986	22.1609	17.5984	24.0957	17.5988	23.4628	17.5984	23.6116	17.5986	-0.12354					17.5986	-0.14354
17.6156	22.1497	17.6154	24.0997	17.6158	23.4778	17.6154	23.6244	17.6156	-0.13057					17.6156	-0.1516
17.6325	22.1617	17.6323	24.0977	17.6327	23.4861	17.6323	23.642	17.6325	-0.13454					17.6325	-0.15794
17.6494	22.1954	17.649	24.107	17.6494	23.5091	17.6492	23.6644	17.6494	-0.12606					17.6494	-0.14983
17.6664	22.2408	17.666	24.1211	17.6664	23.5349	17.666	23.688	17.6664	-0.12263					17.6664	-0.15074
17.6833	22.2853	17.6829	24.1458	17.6831	23.5651	17.6829	23.7081	17.6833	-0.12609					17.6831	-0.16306
17.7	22.3109	17.6996	24.1646	17.6998	23.5911	17.6996	23.7194	17.7	-0.12223					17.7	-0.16814
17.7168	22.3112	17.7166	24.1807	17.7168	23.6016	17.7166	23.7132	17.717	-0.13591					17.7168	-0.18849
17.7339	22.2812	17.7337	24.1807	17.7337	23.5925	17.7337	23.7003	17.7341	-0.15669					17.7339	-0.21151
17.7508	22.2558	17.7506	24.1824	17.7508	23.5766	17.7506	23.6973	17.751	-0.18234					17.7508	-0.23123
17.7678	22.2561	17.7676	24.2019	17.7676	23.5907	17.7676	23.7089	17.768	-0.19437					17.7678	-0.24431
17.7847	22.2884	17.7847	24.2351	17.7845	23.6275	17.7845	23.7318	17.7849	-0.19451					17.7849	-0.23803
17.8016	22.333	17.8016	24.2773	17.8014	23.6642	17.8014	23.7582	17.8018	-0.17891					17.8018	-0.21871
17.8184	22.3786	17.8184	24.3202	17.8182	23.6839	17.8184	23.7826	17.8186	-0.15337					17.8186	-0.19737
17.8351	22.4133	17.8353	24.3596	17.8349	23.6971	17.8351	23.7977	17.8353	-0.1466					17.8353	-0.186
17.852	22.4293	17.852	24.3598	17.8518	23.7054	17.852	23.8099	17.8522	-0.16129					17.852	-0.20237
17.8686	22.4315	17.8688	24.3599	17.8684	23.7142	17.8686	23.8304	17.8688	-0.181					17.8686	-0.21666
17.8849	22.4259	17.8851	24.3564	17.8847	23.7304	17.8849	23.8554	17.8851	-0.18431					17.8849	-0.22509
17.9012	22.431	17.9014	24.3795	17.901	23.7469	17.9014	23.8846	17.9014	-0.17894					17.9014	-0.20951
17.9177	22.4537	17.9179	24.419	17.9177	23.7699	17.9179	23.9182	17.9179	-0.16297					17.9177	-0.1896
17.9341	22.4764	17.9343	24.4311	17.9341	23.7862	17.9343	23.9419	17.9343	-0.14557					17.9341	-0.18226
17.9504	22.479	17.9506	24.4311	17.9504	23.7895	17.9506	23.9493	17.9504	-0.15151					17.9504	-0.204
17.9667	22.4884	17.9669	24.4203	17.9667	23.7855	17.9671	23.9395	17.9669	-0.17137					17.9667	-0.21749
17.9833	22.5109	17.9835	24.4337	17.9833	23.8144	17.9835	23.9505	17.9833	-0.18234					17.9831	-0.21471
17.9996	22.5561	17.9996	24.4619	17.9996	23.8603	17.9998	23.9852	17.9996	-0.17303					17.9994	-0.20006
18.0159	22.6074	18.0161	24.4976	18.0161	23.9173	18.0161	24.0214	18.0161	-0.1586					18.0157	-0.18706
18.0324	22.6363	18.0324	24.536	18.0324	23.9619	18.0326	24.044	18.0324	-0.13543					18.0322	-0.16314
18.0488	22.6399	18.0488	24.571	18.0488	23.9915	18.0488	24.0566	18.049	-0.12197					18.0486	-0.14686
18.0651	22.6286	18.0651	24.5768	18.0651	24.0015	18.0651	24.0709	18.0653	-0.12134					18.0649	-0.14731
18.0816	22.615	18.0816	24.5751	18.0816	24.0011	18.0816	24.0815	18.0818	-0.1364					18.0812	-0.15749
18.0982	22.621	18.0982	24.5788	18.0982	24.0087	18.0982	24.0855	18.0984	-0.15463					18.098	-0.1752
18.1149	22.6428	18.1149	24.6035	18.1149	24.0167	18.1149	24.0911	18.1151	-0.15914					18.1147	-0.18591
18.1318	22.681	18.1316	24.6333	18.1316	24.0407	18.1316	24.1063	18.1318	-0.15026					18.1314	-0.18677
18.1486	22.7204	18.1486	24.6619	18.1486	24.0739	18.1486	24.123	18.1488	-0.13751					18.1484	-0.18937
18.1657	22.7349	18.1657	24.6709	18.1655	24.0993	18.1657	24.1404	18.1659	-0.12563					18.1655	-0.1698
18.1826	22.728	18.1826	24.663	18.1824	24.0989	18.1826	24.1494	18.1828	-0.13714					18.1824	-0.15954
18.1998	22.7125	18.1998	24.6557	18.1996	24.0836	18.1998	24.1567	18.2002	-0.16169					18.1998	-0.15826
18.2169	22.7133	18.2169	24.6714	18.2167	24.0877	18.2169	24.1706	18.2171	-0.17597					18.2169	-0.16583
18.2338	22.7493	18.234	24.7035	18.2338	24.1126	18.234	24.198	18.2342	-0.17311					18.2338	-0.17474
18.251	22.8101	18.251	24.7237	18.2508	24.1427	18.251	24.2165	18.2514	-0.16731					18.2512	-0.17131
18.2679	22.8657	18.2681	24.7276	18.2679	24.1654	18.2679	24.2311	18.2683	-0.15449					18.2681	-0.1652
18.2846	22.9004	18.2848	24.7128	18.2846	24.1758	18.2848	24.2386	18.2852	-0.15471					18.2848	-0.16023
18.3016	22.9147	18.3016	24.6979	18.3014	24.1717	18.3016	24.2359	18.302	-0.15649					18.3018	-0.15774
18.3183	22.9125	18.3185	24.7117	18.3183	24.1799	18.3183	24.2427	18.3189	-0.15709					18.3185	-0.15629
18.335	22.9051	18.3352	24.7362	18.335	24.1935	18.335	24.2663	18.3354	-0.16503					18.3352	-0.16083
18.3516	22.8977	18.3518	24.7586	18.3518	24.2089	18.3516	24.2979	18.3522	-0.17391					18.352	-0.1772
18.3683	22.8934	18.3683	24.7751	18.3683	24.2215	18.3683	24.3259	18.3687	-0.18154					18.3685	-0.19749
18.3848	22.9016	18.3848	24.7896	18.3848	24.2203	18.3848	24.3353	18.3852	-0.19137					18.385	-0.2118
18.4014	22.9403	18.4014	24.7904	18.4014	24.2199	18.4014	24.3228	18.4018	-0.20797					18.4016	-0.21949
18.4179	22.9737	18.4179	24.7975	18.4179	24.2288	18.4179	24.3102	18.4183	-0.23194					18.4181	-0.23154
18.4344	23.0021	18.4344	24.8167	18.4344	24.252	18.4344	24.3214	18.4348	-0.24017					18.4346	-0.22963
18.4507	23.0152	18.4507	24.8581	18.4507	24.2931	18.4507	24.3621	18.4511	-0.22714					18.4507	-0.21089
18.4673	23.0392	18.4671	24.9059	18.4673	24.3421	18.4673	24.4076	18.4677	-0.19743					18.4673	-0.18146
18.4838	23.0468	18.4838	24.9487	18.484	24.3823	18.484	24.4477	18.4842	-0.17234					18.4838	-0.15646
18.5003	23.0353	18.5003	24.9907	18.5003	24.4133	18.5005	24.4805	18.5007	-0.14506					18.5003	-0.14771
18.5167	23.0382	18.5167	25.0169	18.5167	24.4252	18.5167	24.4981	18.5171	-0.14371					18.5167	-0.15531
18.5332	23.0838	18.5332	25.0235	18.5332	24.4393	18.5332	24.5119	18.5336	-0.13937					18.5332	-0.16066
18.5499	23.1317	18.5499	25.0256	18.5499	24.4555	18.5499	24.5169	18.5503	-0.14637					18.5499	-0.17103
18.5662	23.1651	18.5662	25.0349	18.5662	24.4723	18.5662	24.5297	18.5667	-0.14183					18.5662	-0.16429
18.5826	23.1824	18.5826	25.047	18.5828	24.4779	18.5826	24.5467	18.583	-0.14009					18.5826	-0.1526
18.5993	23.1908	18.5993	25.0598	18.5993	24.4915	18.5993	24.5692	18.5997	-0.1358					18.5993	-0.13777
18.6158	23.1874	18.6158	25.0587	18.616	24.4986	18.6158	24.5849	18.6162	-0.13811					18.6158	-0.13731
18.6324	23.1509	18.6324	25.032	18.6326	24.5017	18.6324	24.588	18.6328	-0.15103					18.6324	-0.15383
18.6491	23.1079	18.6491	24.9953	18.6491	24.4952	18.6491	24.5801	18.6493	-0.17554					18.6491	-0.17797
18.6658	23.103	18.6658	24.9722	18.6658	24.5007	18.6658	24.5762	18.666	-0.187					18.6658	-0.19023
18.6824	23.1496	18.6824	24.9786	18.6824	24.534	18.6824	24.5897	18.6826	-0.1798					18.6824	-0.1926
18.6989	23.2182	18.6989	25.0131	18.6989	24.5776	18.6989	24.6288	18.6991	-0.15737					18.6989	-0.1732
18.7156	23.2899	18.7158	25.0671	18.7158	24.611	18.7156	24.6665	18.716	-0.13114					18.7156	-0.15114
18.7328	23.3464	18.7328	25.117	18.733	24.6328	18.7328	24.6924	18.733	-0.12286					18.7328	-0.13069
18.7495	23.3709	18.7497	25.1404	18.7497	24.6501	18.7495	24.7088	18.7497	-0.13086					18.7495	-0.12734
18.7662	23.35	18.7664	25.1482	18.7664	24.6658	18.7662	24.7084	18.7666	-0.13291					18.7664	-0.12337
18.7834	23.3204	18.7834	25.1559	18.7836	24.6756	18.7834	24.7147	18.7836	-0.11803					18.7834	-0.11714
18.8003	23.3063	18.8003	25.1767	18.8003	24.6966	18.8003	24.7273	18.8005	-0.09134					18.8003	-0.12154
18.817	23.3236	18.817	25.1845	18.817	24.7046	18.817	24.7338	18.8172	-0.09077					18.817	-0.14549
18.8338	23.3824	18.834	25.1813	18.8338	24.7007	18.8338	24.7437	18.834	-0.10477					18.8338	-0.16834
18.8507	23.4408	18.8509	25.1793	18.8507	24.7027	18.8507	24.7458	18.8509	-0.13066					18.8507	-0.19194
18.8674	23.4626	18.8676	25.1769	18.8674	24.6989	18.8674	24.7384	18.8676	-0.17329					18.8676	-0.20257
18.884	23.4557	18.8842	25.1903	18.884	24.7074	18.884	24.7492	18.8842	-0.20851					18.8842	-0.21746
18.9007	23.4525	18.9009	25.22	18.9007	24.7369	18.9007	24.7773	18.9009	-0.20903					18.9009	-0.2096
18.9174	23.459	18.9176	25.2565	18.9174	24.7729	18.9176	24.8125	18.9176	-0.18371					18.9176	-0.1932
18.9341	23.4568	18.9341	25.28	18.9341	24.8087	18.9341	24.8405	18.9344	-0.15611					18.9341	-0.17703
18.9507	23.4568	18.9507	25.3002	18.9507	24.8408	18.9507	24.8675	18.9509	-0.14071					18.9507	-0.15363
18.9672	23.4899	18.9674	25.3053	18.9672	24.8615	18.9674	24.8954	18.9674	-0.13771					18.9674	-0.14537
18.9839	23.5553	18.9839	25.3213	18.9839	24.8807	18.9839	24.9183	18.9841	-0.14337					18.9839	-0.15794
19.0005	23.6077	19.0005	25.3419	19.0003	24.8889	19.0005	24.9349	19.0007	-0.15469					19.0005	-0.17006
19.017	23.6243	19.0168	25.3679	19.0168	24.9049	19.017	24.9564	19.017	-0.14929					19.017	-0.16989
19.0335	23.6243	19.0333	25.4008	19.0333	24.9227	19.0333	24.9817	19.0335	-0.13586					19.0333	-0.15551
19.0499	23.6329	19.0497	25.4425	19.0497	24.9599	19.0497	25.0027	19.0499	-0.11923					19.0497	-0.13557
19.0662	23.632	19.066	25.4663	19.066	24.9931	19.066	25.0087	19.0662	-0.10863					19.066	-0.13951
19.0823	23.6149	19.0821	25.4699	19.0821	25.0106	19.0821	25.0048	19.0823	-0.12243					19.0821	-0.15951
19.0984	23.5794	19.0982	25.4611	19.0984	25.0105	19.0984	24.9843	19.0984	-0.15437					19.0984	-0.19337
19.115	23.5595	19.1146	25.4462	19.115	25.0027	19.1148	24.9742	19.1148	-0.18191					19.1148	-0.20591
19.1313	23.5783	19.1309	25.4383	19.1313	25.0127	19.1311	24.9913	19.1313	-0.20017					19.1311	-0.19994
19.1476	23.6256	19.1474	25.4568	19.1478	25.0465	19.1474	25.0344	19.1476	-0.20111					19.1474	-0.18974
19.1642	23.6819	19.1638	25.4885	19.1644	25.078	19.164	25.0773	19.164	-0.19651					19.164	-0.18683
19.1809	23.7203	19.1807	25.5141	19.1811	25.0937	19.1807	25.0863	19.1807	-0.18626					19.1807	-0.18246
19.1978	23.7115	19.1974	25.5199	19.198	25.1027	19.1976	25.0765	19.1976	-0.19026					19.1976	-0.19274
19.2146	23.6965	19.2144	25.5438	19.2148	25.1266	19.2144	25.085	19.2144	-0.18563					19.2146	-0.20143
19.2315	23.6928	19.2311	25.5675	19.2317	25.1576	19.2313	25.1073	19.2313	-0.1778					19.2313	-0.20191
19.2484	23.7144	19.248	25.5941	19.2484	25.1904	19.248	25.1318	19.2482	-0.17563					19.2482	-0.19771
19.2652	23.7512	19.265	25.6301	19.2654	25.2127	19.265	25.1483	19.2652	-0.17303					19.2652	-0.1846
19.2821	23.7936	19.2819	25.67	19.2821	25.2276	19.2819	25.1597	19.2819	-0.1566					19.2821	-0.1688
19.2992	23.8484	19.299	25.6997	19.299	25.2321	19.2988	25.1745	19.299	-0.13894					19.299	-0.16223
19.3164	23.8821	19.3162	25.7064	19.3162	25.2227	19.3162	25.1923	19.3164	-0.13517					19.3164	-0.15737
19.3335	23.8969	19.3333	25.7101	19.3333	25.2226	19.3333	25.2094	19.3335	-0.1302					19.3335	-0.15434
19.3506	23.8991	19.3506	25.7337	19.3506	25.227	19.3504	25.2328	19.3506	-0.12149					19.3506	-0.1562
19.368	23.8972	19.3678	25.7448	19.3678	25.2504	19.3678	25.2526	19.368	-0.11609					19.368	-0.16689
19.3851	23.9025	19.3851	25.7712	19.3849	25.2774	19.3849	25.2814	19.3853	-0.11817					19.3853	-0.17506
19.402	23.9165	19.402	25.7909	19.4018	25.3051	19.402	25.2941	19.4022	-0.13169					19.4022	-0.17954
19.419	23.9365	19.419	25.7946	19.4188	25.3225	19.419	25.302	19.419	-0.1414					19.419	-0.18954
19.4359	23.9706	19.4359	25.7888	19.4355	25.3354	19.4359	25.3109	19.4359	-0.14154					19.4359	-0.19203
19.4524	23.9953	19.4526	25.7722	19.4522	25.3332	19.4524	25.3053	19.4526	-0.15774					19.4526	-0.20066
19.469	24.0065	19.4692	25.7674	19.4688	25.3357	19.469	25.3139	19.4692	-0.16509					19.4692	-0.21311
19.4853	23.9982	19.4855	25.7743	19.4851	25.3404	19.4853	25.3228	19.4855	-0.16803					19.4855	-0.2152
19.5018	23.9991	19.5018	25.7963	19.5016	25.3545	19.5018	25.3402	19.502	-0.16171					19.502	-0.19543
19.5179	24.0051	19.5182	25.8221	19.5179	25.3607	19.5182	25.3578	19.5182	-0.15591					19.5182	-0.18509
19.5343	24.0085	19.5345	25.8242	19.5341	25.3596	19.5343	25.366	19.5345	-0.16351					19.5345	-0.19503
19.5506	24.0137	19.5508	25.8267	19.5506	25.3565	19.5508	25.3757	19.5508	-0.18023					19.5506	-0.21906
19.5669	24.0307	19.5671	25.8485	19.5669	25.3616	19.5669	25.3879	19.5671	-0.1852					19.5669	-0.22263
19.5831	24.0767	19.5833	25.9036	19.5833	25.3939	19.5833	25.4265	19.5833	-0.17511					19.5831	-0.19729
19.5996	24.1222	19.5996	25.946	19.5996	25.4513	19.5996	25.4617	19.5998	-0.15331					19.5994	-0.16906
19.6159	24.1555	19.6161	25.9751	19.6159	25.5005	19.6159	25.4982	19.6161	-0.1338					19.6157	-0.15023
19.6322	24.1658	19.6322	25.9921	19.6322	25.5453	19.6322	25.5161	19.6325	-0.11954					19.632	-0.14757
19.6486	24.1461	19.6486	26.0077	19.6486	25.5641	19.6486	25.5208	19.6488	-0.11769					19.6484	-0.14794
19.6651	24.1162	19.6651	26.0235	19.6651	25.5939	19.6651	25.5243	19.6653	-0.13249					19.6649	-0.15251
19.6816	24.111	19.6816	26.0215	19.6816	25.6107	19.6816	25.5138	19.6818	-0.14546					19.6814	-0.16166
19.6984	24.1469	19.6984	26.0382	19.6984	25.6245	19.6984	25.5113	19.6986	-0.14317					19.6982	-0.16823
19.7151	24.195	19.7151	26.0763	19.7151	25.6297	19.7151	25.5223	19.7153	-0.14334					19.7149	-0.17197
19.732	24.2426	19.732	26.106	19.732	25.6473	19.732	25.5541	19.7322	-0.14906					19.7318	-0.16531
19.7492	24.2801	19.749	26.1205	19.749	25.6763	19.7492	25.5946	19.7494	-0.14526					19.7488	-0.15697
19.7661	24.2924	19.7661	26.1203	19.7661	25.6869	19.7661	25.6093	19.7663	-0.14337					19.7659	-0.1642
19.7832	24.2819	19.7832	26.1165	19.783	25.68	19.7832	25.6135	19.7834	-0.15117					19.783	-0.17677
19.8004	24.2813	19.8004	26.1097	19.8002	25.6869	19.8004	25.6141	19.8008	-0.14869					19.8002	-0.17163
19.8175	24.2896	19.8175	26.1135	19.8173	25.7128	19.8175	25.6291	19.8177	-0.14674					19.8173	-0.16514
19.8346	24.3197	19.8346	26.1305	19.8344	25.7349	19.8346	25.6495	19.8348	-0.13194					19.8344	-0.15337
19.8516	24.361	19.8516	26.1481	19.8514	25.75	19.8516	25.6723	19.852	-0.12277					19.8516	-0.14131
19.8685	24.4056	19.8685	26.1648	19.8685	25.7637	19.8685	25.6932	19.8689	-0.13291					19.8685	-0.13569
19.8854	24.434	19.8854	26.1811	19.8854	25.7645	19.8854	25.6992	19.8858	-0.16074					19.8854	-0.14266
19.9022	24.4459	19.9022	26.1959	19.9022	25.7616	19.9022	25.6945	19.9026	-0.18317					19.9024	-0.15849
19.9191	24.4444	19.9191	26.209	19.9191	25.7737	19.9191	25.7016	19.9195	-0.17291					19.9193	-0.16963
19.9358	24.4231	19.9358	26.215	19.9358	25.7835	19.9358	25.7034	19.9362	-0.17463					19.936	-0.18351
19.9524	24.4077	19.9526	26.2124	19.9524	25.7864	19.9524	25.7102	19.953	-0.18729					19.9526	-0.2094
19.9689	24.4025	19.9689	26.1925	19.9691	25.7468	19.9689	25.7142	19.9695	-0.20743					19.9691	-0.23169
19.9854	24.4129	19.9854	26.1901	19.9854	25.6786	19.9854	25.7259	19.986	-0.23966					19.9856	-0.2584
20.0018	24.415	20.002	26.1806	20.002	25.6228	20.0018	25.7167	20.0024	-0.27689					20.002	-0.28046
20.0181	24.4252	20.0183	26.1907	20.0183	25.6144	20.0181	25.7319	20.0187	-0.2772					20.0183	-0.28103
20.0344	24.4566	20.0344	26.2225	20.0344	25.6387	20.0344	25.7599	20.035	-0.25706					20.0346	-0.25706
20.0507	24.5035	20.0507	26.2682	20.0507	25.6988	20.0507	25.799	20.0514	-0.22149					20.0507	-0.22103
20.0671	24.5357	20.0673	26.3067	20.0673	25.7582	20.0673	25.8306	20.0677	-0.18763					20.0673	-0.17763
20.0836	24.5482	20.0836	26.3313	20.0836	25.8058	20.0836	25.8491	20.084	-0.1606					20.0836	-0.13803
20.0997	24.5573	20.0997	26.3509	20.0997	25.8316	20.0999	25.8659	20.1003	-0.13877					20.0997	-0.13383
20.1161	24.5612	20.1161	26.3772	20.1161	25.8503	20.1161	25.8797	20.1165	-0.13966					20.1159	-0.137
20.1326	24.5683	20.1326	26.3873	20.1326	25.8829	20.1326	25.8991	20.133	-0.13863					20.1326	-0.14023
20.1491	24.5977	20.1491	26.4044	20.1491	25.9109	20.1491	25.9225	20.1495	-0.12737					20.1489	-0.14483
20.1655	24.6319	20.1655	26.418	20.1655	25.9321	20.1655	25.9566	20.1657	-0.12746					20.1652	-0.13826
20.1822	24.6528	20.1822	26.448	20.182	25.9514	20.1822	25.9846	20.1824	-0.12363					20.182	-0.14103
20.1989	24.6657	20.1989	26.4792	20.1989	25.9639	20.1989	26.0136	20.1991	-0.13103					20.1987	-0.14123
20.2154	24.6693	20.2154	26.5024	20.2154	25.9772	20.2154	26.0298	20.2156	-0.14057					20.2154	-0.14749
20.2322	24.662	20.2322	26.5002	20.2322	25.9738	20.2322	26.0185	20.2324	-0.16494					20.2322	-0.17169
20.2489	24.6613	20.2491	26.5062	20.2491	25.9719	20.2491	26.0016	20.2493	-0.1682					20.2489	-0.171
20.2658	24.6744	20.2658	26.5253	20.2658	25.9847	20.2658	26.0101	20.266	-0.16051					20.2658	-0.15723
20.2824	24.7083	20.2824	26.5565	20.2826	26.0201	20.2824	26.0575	20.2826	-0.14483					20.2824	-0.13274
20.2991	24.7583	20.2993	26.5983	20.2993	26.0727	20.2993	26.1205	20.2995	-0.12229					20.2993	-0.10357
20.3162	24.8027	20.3164	26.6361	20.3166	26.113	20.3164	26.1593	20.3166	-0.10811					20.3164	-0.09389
20.3332	24.8234	20.3332	26.6402	20.3336	26.1273	20.3334	26.171	20.3336	-0.1158					20.3334	-0.10614
20.3499	24.8168	20.3499	26.633	20.3503	26.1235	20.3501	26.1682	20.3503	-0.14051					20.3501	-0.14109
20.3668	24.8225	20.3668	26.6328	20.3672	26.1281	20.367	26.1685	20.3672	-0.14011					20.367	-0.16369
20.384	24.8384	20.384	26.6473	20.3842	26.1419	20.384	26.1785	20.3842	-0.12971					20.3842	-0.16631
20.4005	24.8484	20.4007	26.6552	20.4007	26.1517	20.4007	26.1757	20.4009	-0.1268					20.4007	-0.17474
20.4172	24.8527	20.4174	26.6561	20.4174	26.1657	20.4174	26.1603	20.4176	-0.14506					20.4174	-0.18763
20.4342	24.8582	20.4342	26.6567	20.4342	26.1693	20.4342	26.1488	20.4344	-0.1684					20.4344	-0.20154
20.4509	24.8532	20.4509	26.6484	20.4509	26.1709	20.4509	26.1449	20.4511	-0.19506					20.4511	-0.2188
20.4672	24.849	20.4674	26.6471	20.4674	26.1766	20.4674	26.1413	20.4676	-0.2158					20.4676	-0.23449
20.484	24.8489	20.4842	26.665	20.484	26.1976	20.4842	26.1512	20.4844	-0.22086					20.4842	-0.24377
20.5007	24.8557	20.5009	26.6923	20.5007	26.2478	20.5009	26.169	20.5011	-0.21569					20.5009	-0.22437
20.5172	24.8661	20.5174	26.7286	20.5174	26.2887	20.5174	26.1992	20.5176	-0.19534					20.5174	-0.20589
20.534	24.8926	20.5342	26.7695	20.534	26.326	20.534	26.2377	20.5342	-0.17051					20.5342	-0.19103
20.5507	24.9347	20.5507	26.7896	20.5505	26.3615	20.5507	26.2732	20.5509	-0.15651					20.5507	-0.17509
20.5672	24.9797	20.5672	26.8126	20.567	26.3817	20.5672	26.2904	20.5674	-0.15191					20.5672	-0.16966
20.5837	25.0184	20.5837	26.8287	20.5835	26.3867	20.5837	26.2998	20.5839	-0.15243					20.5837	-0.16931
20.6003	25.0481	20.6003	26.8447	20.6001	26.4054	20.6003	26.3193	20.6005	-0.14669					20.6003	-0.16737
20.6168	25.0627	20.6168	26.8638	20.6166	26.4349	20.6168	26.3463	20.6168	-0.14231					20.6168	-0.18211
20.6331	25.0738	20.6331	26.8868	20.6329	26.4743	20.6331	26.3736	20.6331	-0.12943					20.6331	-0.18029
20.6495	25.0718	20.6495	26.8993	20.6493	26.501	20.6493	26.3879	20.6495	-0.1258					20.6495	-0.17194
20.6656	25.0632	20.6656	26.8922	20.6656	26.5032	20.6656	26.3939	20.6658	-0.14163					20.6656	-0.16986
20.6819	25.0503	20.6817	26.8682	20.6819	26.488	20.6817	26.3852	20.6819	-0.16906					20.6817	-0.19297
20.6982	25.0499	20.698	26.8443	20.6982	26.4796	20.698	26.3747	20.6982	-0.19017					20.698	-0.20994
20.7148	25.0677	20.7146	26.8389	20.7148	26.4972	20.7146	26.3914	20.7148	-0.18606					20.7146	-0.20226
20.7313	25.1089	20.7311	26.8541	20.7313	26.5311	20.7311	26.434	20.7313	-0.16166					20.7311	-0.17863
20.7478	25.1665	20.7476	26.8845	20.748	26.5734	20.7478	26.4751	20.7478	-0.13366					20.7476	-0.15429
20.7648	25.2015	20.7646	26.9185	20.7648	26.6069	20.7646	26.4983	20.7646	-0.11751					20.7646	-0.1384
20.7817	25.2083	20.7815	26.9506	20.7819	26.6237	20.7815	26.5049	20.7817	-0.12883					20.7815	-0.1402
20.7986	25.209	20.7984	26.9773	20.7988	26.6435	20.7984	26.5136	20.7986	-0.13003					20.7984	-0.14531
20.8156	25.2156	20.8152	26.9938	20.8158	26.6492	20.8152	26.5376	20.8156	-0.1314					20.8154	-0.15397
20.8325	25.2298	20.8321	27.021	20.8325	26.6543	20.8321	26.5632	20.8325	-0.1144					20.8325	-0.15297
20.8494	25.2528	20.849	27.0406	20.8494	26.6628	20.849	26.5785	20.8494	-0.10191					20.8494	-0.15034
20.8662	25.2861	20.866	27.0709	20.8662	26.6786	20.866	26.5916	20.8662	-0.09289					20.8662	-0.1432
20.8831	25.317	20.8829	27.0851	20.8831	26.6821	20.8827	26.6029	20.8831	-0.09649					20.8831	-0.14763
20.9	25.32	20.8998	27.0937	20.9	26.6795	20.8998	26.5958	20.9	-0.11523					20.9	-0.16626
20.9172	25.3071	20.917	27.0978	20.917	26.6782	20.9168	26.5867	20.917	-0.14797					20.9172	-0.1954
20.9339	25.2962	20.9339	27.0996	20.9339	26.6899	20.9337	26.5936	20.9339	-0.17374					20.9341	-0.21229
20.9508	25.2956	20.9508	27.1201	20.9508	26.7069	20.9506	26.6149	20.9508	-0.18369					20.951	-0.22386
20.9678	25.3031	20.9678	27.1329	20.9676	26.7355	20.9678	26.6279	20.9678	-0.17289					20.968	-0.21074
20.9845	25.3193	20.9845	27.1546	20.9843	26.7688	20.9845	26.6473	20.9845	-0.15423					20.9847	-0.17571
21.0012	25.3571	21.0012	27.1757	21.001	26.7929	21.001	26.6687	21.001	-0.139					21.0012	-0.15903
21.0178	25.3923	21.018	27.2008	21.0178	26.8064	21.018	26.6889	21.0178	-0.13366					21.018	-0.15734
21.0345	25.4315	21.0345	27.2141	21.0343	26.8131	21.0345	26.6931	21.0343	-0.12977					21.0345	-0.17446
21.0508	25.4646	21.051	27.2172	21.0506	26.8143	21.051	26.6968	21.0508	-0.12443					21.0508	-0.1834
21.0672	25.4795	21.0674	27.2357	21.067	26.8307	21.0674	26.7152	21.0672	-0.1196					21.0672	-0.16446
21.0835	25.4816	21.0837	27.2619	21.0835	26.8561	21.0837	26.7387	21.0835	-0.11294					21.0835	-0.14771
21.1	25.4889	21.1002	27.2959	21.1	26.8923	21.1002	26.7684	21.1	-0.11217					21.1	-0.13286
21.1163	25.4874	21.1165	27.2986	21.1165	26.9101	21.1167	26.7739	21.1163	-0.12531					21.1163	-0.1322
21.1329	25.484	21.1331	27.2759	21.1331	26.8983	21.1333	26.761	21.1329	-0.14646					21.1329	-0.14723
21.1496	25.4781	21.1498	27.2736	21.1496	26.8981	21.1498	26.7651	21.1496	-0.16203					21.1494	-0.16506
21.1661	25.4975	21.1663	27.2872	21.1661	26.93	21.1663	26.7914	21.1661	-0.16009					21.1659	-0.17814
21.1827	25.5236	21.1829	27.3256	21.1829	26.9695	21.1829	26.8264	21.1827	-0.14174					21.1825	-0.1822
21.1994	25.5532	21.1994	27.3603	21.1994	27.0095	21.1994	26.8603	21.1994	-0.1204					21.199	-0.1662
21.2159	25.5797	21.2159	27.3855	21.2159	27.0266	21.2159	26.8836	21.2157	-0.10677					21.2155	-0.14603
21.2323	25.59	21.2323	27.3975	21.2325	27.0411	21.2325	26.8927	21.2323	-0.09971					21.2321	-0.121
21.2488	25.6093	21.2488	27.4084	21.2488	27.0558	21.2488	26.9021	21.2488	-0.10277					21.2486	-0.0994
21.2653	25.6214	21.2653	27.4149	21.2653	27.0641	21.2653	26.9015	21.2653	-0.12026					21.2651	-0.0954
21.282	25.6237	21.282	27.4224	21.282	27.0849	21.282	26.9006	21.282	-0.12983					21.2816	-0.11091
21.2986	25.6214	21.2986	27.4188	21.2986	27.0974	21.2986	26.9031	21.2986	-0.12723					21.2984	-0.13929
21.3155	25.6198	21.3153	27.4135	21.3153	27.1179	21.3155	26.9125	21.3155	-0.13011					21.3151	-0.1694
21.3324	25.6321	21.3322	27.4117	21.3322	27.14	21.3324	26.9364	21.3324	-0.1216					21.3322	-0.18834
21.3494	25.6501	21.3492	27.4228	21.3492	27.1538	21.3494	26.9557	21.3496	-0.12134					21.3492	-0.198
21.3665	25.6599	21.3663	27.4314	21.3663	27.1528	21.3665	26.9652	21.3665	-0.13966					21.3663	-0.2034
21.3836	25.6804	21.3834	27.4326	21.3834	27.1378	21.3836	26.9787	21.3838	-0.1504					21.3834	-0.19003
21.4008	25.6981	21.4006	27.4379	21.4006	27.1455	21.4008	26.9947	21.401	-0.15274					21.4006	-0.16711
21.4177	25.7185	21.4177	27.4597	21.4177	27.1662	21.4179	27.0265	21.4181	-0.13537					21.4179	-0.13926
21.4349	25.7403	21.4349	27.4985	21.4349	27.1954	21.4349	27.0504	21.4353	-0.11423					21.4349	-0.11791
21.4518	25.7687	21.4518	27.5254	21.4518	27.2122	21.4518	27.0683	21.4522	-0.12194					21.452	-0.12337
21.4685	25.79	21.4687	27.5292	21.4687	27.2207	21.4685	27.0662	21.4691	-0.129					21.4687	-0.14666
21.4854	25.798	21.4857	27.526	21.4854	27.2156	21.4854	27.0565	21.486	-0.15889					21.4857	-0.18069
21.5024	25.8045	21.5026	27.5331	21.5024	27.2114	21.5024	27.0725	21.503	-0.18029					21.5026	-0.20663
21.5191	25.81	21.5193	27.5458	21.5193	27.2205	21.5191	27.0926	21.5197	-0.19966					21.5195	-0.20729
21.5356	25.8253	21.5358	27.5496	21.5358	27.2265	21.5356	27.0947	21.5362	-0.21109					21.536	-0.21586
21.5524	25.8472	21.5524	27.5593	21.5524	27.2331	21.5524	27.0923	21.5528	-0.22054					21.5526	-0.219
21.5687	25.8441	21.5689	27.5626	21.5689	27.2264	21.5687	27.0639	21.5693	-0.24114					21.5691	-0.23369
21.585	25.8329	21.5852	27.5541	21.5852	27.2153	21.585	27.0543	21.5856	-0.2552					21.5854	-0.25491
21.6014	25.8458	21.6014	27.556	21.6016	27.2339	21.6014	27.0605	21.602	-0.26234					21.6018	-0.25783
21.6177	25.8784	21.6177	27.5824	21.6179	27.2628	21.6177	27.0937	21.6181	-0.26137					21.6179	-0.24917
21.634	25.9187	21.6338	27.6266	21.634	27.3058	21.634	27.1453	21.6344	-0.23131					21.634	-0.21446
21.6503	25.9617	21.6503	27.6827	21.6505	27.3486	21.6503	27.1868	21.6508	-0.19254					21.6505	-0.17549
21.6669	25.9901	21.6669	27.7221	21.6669	27.3823	21.6669	27.2281	21.6673	-0.16329					21.6669	-0.13894
21.683	26.0175	21.683	27.7469	21.6832	27.4163	21.6832	27.2517	21.6836	-0.14674					21.6832	-0.11726
21.6993	26.0453	21.6993	27.7542	21.6995	27.4413	21.6993	27.2631	21.6997	-0.13491					21.6993	-0.10094
21.7159	26.0515	21.7161	27.7466	21.7161	27.4462	21.7161	27.2732	21.7165	-0.13109					21.7159	-0.117
21.7326	26.0557	21.7326	27.7359	21.7326	27.4623	21.7326	27.2793	21.733	-0.13766					21.7326	-0.13654
21.7489	26.0688	21.7489	27.72	21.7491	27.479	21.7489	27.2859	21.7493	-0.14217					21.7489	-0.15909
21.7657	26.0815	21.7657	27.7204	21.7657	27.4969	21.7657	27.2986	21.7661	-0.13654					21.7655	-0.16277
21.7826	26.0804	21.7824	27.7328	21.7826	27.5128	21.7826	27.314	21.7828	-0.13277					21.7824	-0.16169
21.7991	26.0753	21.7991	27.7271	21.7991	27.5161	21.7993	27.3147	21.7995	-0.13114					21.7991	-0.15189
21.8158	26.0573	21.8158	27.7173	21.8158	27.523	21.8158	27.3023	21.8161	-0.15023					21.8156	-0.1512
21.8326	26.0488	21.8326	27.7138	21.8326	27.5187	21.8326	27.3089	21.8328	-0.16989					21.8324	-0.15654
21.8493	26.0621	21.8493	27.7403	21.8493	27.5369	21.8493	27.3274	21.8495	-0.17743					21.8493	-0.15523
21.8656	26.1037	21.8656	27.7769	21.8658	27.5751	21.8658	27.3568	21.866	-0.16063					21.8656	-0.14791
21.8824	26.137	21.8824	27.8121	21.8826	27.603	21.8824	27.3901	21.8826	-0.13263					21.8824	-0.13934
21.8993	26.1672	21.8993	27.8395	21.8995	27.6383	21.8993	27.4183	21.8995	-0.11389					21.8993	-0.13243
21.916	26.1846	21.9162	27.8588	21.9164	27.6453	21.9162	27.4367	21.9164	-0.10671					21.9162	-0.1346
21.9328	26.196	21.9328	27.8647	21.933	27.6359	21.933	27.4459	21.9332	-0.11797					21.933	-0.1482
21.9497	26.2083	21.9497	27.877	21.9499	27.6499	21.9497	27.4632	21.9499	-0.13683					21.9497	-0.15069
21.9666	26.2262	21.9666	27.8923	21.9668	27.6686	21.9666	27.481	21.967	-0.12866					21.9668	-0.13523
21.9834	26.2504	21.9834	27.9097	21.9836	27.7038	21.9834	27.5019	21.9838	-0.1276					21.9836	-0.128
21.9999	26.2933	22.0001	27.918	22.0001	27.7192	22.0001	27.5073	22.0005	-0.1338					22.0001	-0.13143
22.0168	26.3418	22.017	27.9037	22.0168	27.7255	22.017	27.5093	22.0172	-0.1464					22.017	-0.14769
22.0338	26.3457	22.034	27.876	22.034	27.7294	22.034	27.49	22.0342	-0.16763					22.034	-0.17046
22.0505	26.3003	22.0507	27.8541	22.0505	27.7192	22.0507	27.4692	22.0509	-0.1946					22.0507	-0.20257
22.0672	26.2535	22.0674	27.8649	22.0672	27.7328	22.0674	27.4647	22.0676	-0.21014					22.0674	-0.21331
22.0842	26.2471	22.0844	27.8979	22.0842	27.7537	22.0842	27.4826	22.0846	-0.19926					22.0844	-0.20694
22.1009	26.2675	22.1011	27.9223	22.1009	27.7764	22.1011	27.5096	22.1015	-0.18506					22.1011	-0.19594
22.1176	26.3096	22.1178	27.9525	22.1176	27.7983	22.1178	27.5273	22.1182	-0.16457					22.1178	-0.18114
22.1344	26.3656	22.1346	27.9739	22.1344	27.8152	22.1344	27.5585	22.135	-0.14491					22.1346	-0.1712
22.1511	26.4125	22.1511	27.9847	22.1509	27.8311	22.1511	27.5859	22.1515	-0.14429					22.1511	-0.16989
22.1676	26.4415	22.1676	27.9943	22.1674	27.8196	22.1676	27.5932	22.168	-0.15946					22.1676	-0.17397
22.1842	26.4525	22.1842	28.0073	22.1839	27.7931	22.1842	27.5959	22.1846	-0.16617					22.1844	-0.16914
22.2007	26.4509	22.2007	28.0215	22.2005	27.7682	22.2005	27.5913	22.2011	-0.17226					22.2007	-0.17857
22.217	26.4455	22.217	28.0589	22.2168	27.7601	22.2168	27.6092	22.2174	-0.161					22.217	-0.17817
22.2333	26.4338	22.2331	28.092	22.2331	27.7782	22.2331	27.6322	22.2337	-0.1608					22.2333	-0.17689
22.2495	26.4341	22.2495	28.1116	22.2495	27.7935	22.2495	27.6501	22.2499	-0.16746					22.2497	-0.18006
22.2658	26.4286	22.2656	28.1058	22.2656	27.7946	22.2656	27.6442	22.266	-0.17314					22.2658	-0.19914
22.2819	26.4374	22.2817	28.0903	22.2821	27.7872	22.2817	27.6326	22.2823	-0.17031					22.2819	-0.20829
22.2985	26.4649	22.2983	28.1042	22.2987	27.813	22.2983	27.6432	22.2987	-0.15669					22.2985	-0.19951
22.315	26.5032	22.3148	28.1408	22.3152	27.8617	22.3148	27.6759	22.3152	-0.12454					22.315	-0.17954
22.3315	26.5436	22.3311	28.1743	22.3315	27.9135	22.3313	27.7074	22.3315	-0.09654					22.3313	-0.16274
22.348	26.5603	22.3478	28.2047	22.3482	27.9505	22.3478	27.7307	22.3482	-0.08183					22.348	-0.15106
22.365	26.5521	22.3648	28.2217	22.3652	27.97	22.365	27.7342	22.3652	-0.09389					22.365	-0.14474
22.3821	26.5331	22.3817	28.2371	22.3823	27.9798	22.3819	27.7559	22.3821	-0.11129					22.3819	-0.1404
22.3988	26.5324	22.3986	28.251	22.399	27.9946	22.3986	27.7845	22.399	-0.12909					22.3888	-0.13717
22.4158	26.5699	22.4154	28.2763	22.4158	28.0047	22.4156	27.8217	22.4158	-0.14046
22.4327	26.6209	22.4323	28.2938	22.4327	28.0194	22.4323	27.8557	22.4327	-0.13726
22.4496	26.6739	22.4492	28.3026	22.4494	28.0356	22.4492	27.8695	22.4494	-0.12697
22.4664	26.7118	22.466	28.3155	22.4662	28.035	22.466	27.873	22.4662	-0.12103
22.4831	26.7131	22.4829	28.3253	22.4829	28.0277	22.4829	27.8776	22.4831	-0.1328
22.5002	26.6859	22.4998	28.3295	22.5	28.0213	22.4998	27.8771	22.5	-0.15791
22.5172	26.6711	22.517	28.3449	22.517	28.0294	22.5168	27.8807	22.517	-0.17177
22.5339	26.6759	22.5337	28.3558	22.5337	28.0506	22.5337	27.8867	22.5337	-0.1684
22.5508	26.6823	22.5508	28.3739	22.5506	28.0716	22.5506	27.9071	22.5506	-0.15169
22.5678	26.7157	22.5678	28.4116	22.5674	28.0999	22.5676	27.9457	22.5676	-0.1282
22.5845	26.7594	22.5845	28.4352	22.5841	28.1272	22.5843	27.9753	22.5843	-0.11186
22.601	26.7902	22.6012	28.4418	22.6008	28.1453	22.601	27.9948	22.6008	-0.10389
22.618	26.8113	22.618	28.4395	22.6176	28.1545	22.6178	27.9946	22.6176	-0.1082
22.6345	26.8053	22.6345	28.4438	22.6341	28.1651	22.6345	27.9933	22.6343	-0.1236
22.6508	26.8	22.651	28.4712	22.6506	28.1857	22.6508	27.9963	22.6506	-0.13534
22.6672	26.7783	22.6674	28.5065	22.667	28.2072	22.6674	27.9976	22.6672	-0.13517
22.6837	26.7779	22.6839	28.5205	22.6837	28.2227	22.6839	28.012	22.6837	-0.1288
22.7002	26.7993	22.7004	28.515	22.7002	28.2289	22.7004	28.0103	22.7	-0.12531
22.7165	26.8159	22.7167	28.4944	22.7165	28.2323	22.7167	28.0066	22.7165	-0.13514
22.7331	26.8313	22.7333	28.4759	22.7331	28.2385	22.7333	27.9985	22.7329	-0.15654
22.7492	26.8569	22.7496	28.4829	22.7494	28.2577	22.7496	28.0017	22.7492	-0.15949
22.7657	26.8814	22.7657	28.5026	22.7657	28.2765	22.7659	28.0221	22.7655	-0.14449
22.7821	26.9007	22.7821	28.5316	22.7821	28.3074	22.7823	28.0489	22.7819	-0.13651
22.7984	26.9147	22.7984	28.5565	22.7984	28.342	22.7984	28.0648	22.7982	-0.13806
22.8147	26.9152	22.8147	28.5687	22.8145	28.3565	22.8147	28.065	22.8145	-0.15397
22.831	26.9163	22.831	28.5809	22.8308	28.3647	22.831	28.0646	22.8308	-0.17283
22.8474	26.9181	22.8474	28.5875	22.8474	28.3679	22.8474	28.0628	22.8472	-0.18349
22.8639	26.9283	22.8639	28.5885	22.8639	28.3797	22.8639	28.0699	22.8637	-0.17923
22.8806	26.9337	22.8804	28.5871	22.8804	28.3908	22.8806	28.0961	22.8804	-0.17514
22.8974	26.9475	22.8974	28.5891	22.8974	28.3916	22.8974	28.1179	22.8974	-0.18346
22.9143	26.9735	22.9143	28.6193	22.9143	28.4125	22.9143	28.1337	22.9143	-0.18371
22.9314	26.9781	22.9314	28.6468	22.9314	28.4379	22.9314	28.1496	22.9312	-0.18746
22.9488	26.9708	22.9486	28.6695	22.9486	28.4589	22.9488	28.1487	22.9486	-0.19051
22.9659	26.9796	22.9659	28.6947	22.9659	28.4789	22.9659	28.1641	22.9659	-0.17063
22.9832	27.006	22.9832	28.7218	22.9832	28.5087	22.9832	28.2027	22.9832	-0.1556
23.0006	27.0499	23.0006	28.7581	23.0006	28.5437	23.0006	28.2545	23.0006	-0.13097
23.0179	27.0961	23.0179	28.7869	23.0177	28.5665	23.0179	28.3104	23.0179	-0.11163
23.0351	27.1422	23.0351	28.8141	23.0351	28.5899	23.0351	28.3504	23.0353	-0.10183
23.052	27.1613	23.0522	28.8175	23.052	28.5912	23.052	28.3635	23.0522	-0.1198
23.0689	27.1533	23.0689	28.8036	23.0689	28.5839	23.0689	28.3579	23.0691	-0.13711
23.0859	27.1382	23.0859	28.7933	23.0859	28.5818	23.0859	28.3493	23.0863	-0.15314
23.1026	27.1305	23.1028	28.7833	23.1028	28.5827	23.1026	28.3445	23.103	-0.16054
23.1193	27.1243	23.1193	28.7881	23.1193	28.5837	23.1191	28.3405	23.1195	-0.1596
23.1358	27.1235	23.1358	28.7948	23.1358	28.5825	23.1358	28.3373	23.1363	-0.16694
23.1524	27.1193	23.1524	28.8018	23.1524	28.5894	23.1522	28.3455	23.1528	-0.18169
23.1687	27.1146	23.1687	28.7949	23.1687	28.5838	23.1687	28.338	23.1691	-0.2012
23.185	27.123	23.185	28.7892	23.185	28.5671	23.185	28.3378	23.1856	-0.22269
23.2014	27.147	23.2014	28.8007	23.2014	28.5855	23.2014	28.3408	23.202	-0.22126
23.2177	27.1878	23.2175	28.827	23.2177	28.6214	23.2177	28.3528	23.2181	-0.19949
23.234	27.2257	23.234	28.8694	23.234	28.6793	23.234	28.4092	23.2346	-0.16811
23.2506	27.2543	23.2506	28.9117	23.2506	28.7146	23.2506	28.4795	23.2512	-0.1344
23.2669	27.2771	23.2669	28.9483	23.2669	28.7429	23.2669	28.5329	23.2675	-0.1104
23.2832	27.2959	23.2832	28.9785	23.2832	28.766	23.2832	28.5238	23.2838	-0.10237
23.2997	27.3151	23.2997	28.9891	23.2997	28.7754	23.2999	28.4738	23.3001	-0.10517
23.3163	27.3316	23.3165	28.9976	23.3165	28.7832	23.3165	28.4343	23.3169	-0.11691
23.3328	27.3592	23.3328	29.0021	23.3328	28.784	23.3328	28.4326	23.3332	-0.11711
23.3493	27.381	23.3493	29.005	23.3493	28.7979	23.3493	28.4693	23.3497	-0.12731
23.3659	27.3977	23.3661	29.0153	23.3661	28.8241	23.3661	28.518	23.3663	-0.1338
23.3826	27.3995	23.3826	29.0078	23.3826	28.8398	23.3826	28.5473	23.383	-0.13846
23.3991	27.387	23.3991	28.9899	23.3991	28.8443	23.3991	28.5512	23.3993	-0.14926
23.4157	27.3774	23.4159	28.9751	23.4159	28.837	23.4159	28.5499	23.4161	-0.15803
23.4324	27.3817	23.4326	28.9809	23.4326	28.8449	23.4326	28.5568	23.4326	-0.15754
23.4489	27.417	23.4489	29.0119	23.4491	28.8736	23.4489	28.5754	23.4491	-0.13289
23.4654	27.457	23.4654	29.0507	23.4656	28.8984	23.4656	28.5862	23.4656	-0.11334
23.4822	27.4921	23.4824	29.0796	23.4826	28.9195	23.4824	28.6036	23.4826	-0.10374
23.4993	27.5077	23.4993	29.0922	23.4995	28.926	23.4995	28.6354	23.4995	-0.102
23.5158	27.5136	23.516	29.1055	23.5162	28.931	23.516	28.6625	23.5162	-0.11083
23.5328	27.5076	23.533	29.1155	23.533	28.9357	23.533	28.6769	23.533	-0.11391
23.5499	27.5049	23.5499	29.1371	23.5501	28.95	23.5501	28.7115	23.5503	-0.10431
23.5668	27.522	23.567	29.1646	23.567	28.9607	23.567	28.7276	23.5672	-0.1028
23.5838	27.5522	23.5838	29.1731	23.5838	28.9582	23.5838	28.7293	23.5842	-0.10743
23.6005	27.5822	23.6007	29.1652	23.6007	28.9503	23.6007	28.7022	23.6011	-0.1282
23.6176	27.5859	23.6178	29.1577	23.6178	28.9259	23.6176	28.6689	23.618	-0.16263
23.6346	27.5787	23.6348	29.1409	23.6346	28.8894	23.6346	28.6375	23.635	-0.20946
23.6511	27.5635	23.6513	29.1309	23.6511	28.8721	23.6513	28.6381	23.6517	-0.23114
23.668	27.5614	23.668	29.1465	23.668	28.8948	23.668	28.6707	23.6684	-0.22929
23.6848	27.5741	23.6848	29.1769	23.6846	28.9361	23.6848	28.7291	23.6852	-0.21469
23.7013	27.5929	23.7015	29.2089	23.7011	28.9771	23.7013	28.7724	23.7019	-0.19403
23.7178	27.6119	23.7178	29.2501	23.7176	29.0137	23.7178	28.8135	23.7182	-0.16854
23.7344	27.6343	23.7344	29.2735	23.7342	29.0454	23.7344	28.8254	23.7348	-0.15206
23.7509	27.6511	23.7509	29.2913	23.7507	29.0598	23.7509	28.8144	23.7513	-0.14446
23.7672	27.6704	23.7672	29.3042	23.767	29.0748	23.7672	28.7957	23.7676	-0.13697
23.7838	27.6962	23.7836	29.3212	23.7836	29.0964	23.7836	28.7944	23.784	-0.14086
23.8001	27.7111	23.7999	29.3519	23.7999	29.1316	23.7999	28.8204	23.8003	-0.14226
23.8164	27.7268	23.8162	29.3729	23.8162	29.1629	23.8162	28.8707	23.8166	-0.13251
23.8325	27.7341	23.8325	29.3814	23.8325	29.1745	23.8325	28.9087	23.8327	-0.1264
23.8489	27.7213	23.8487	29.3824	23.8487	29.1851	23.8487	28.9188	23.8491	-0.14291
23.8652	27.7084	23.8648	29.369	23.865	29.176	23.865	28.9007	23.8652	-0.16983
23.8817	27.7131	23.8815	29.3484	23.8817	29.1659	23.8815	28.8784	23.8819	-0.18457
23.8983	27.7558	23.8981	29.3663	23.8983	29.1804	23.8981	28.8788	23.8985	-0.17011
23.915	27.8011	23.9146	29.403	23.915	29.2013	23.9148	28.9045	23.915	-0.14163
23.9315	27.8264	23.9313	29.4344	23.9317	29.2282	23.9313	28.9388	23.9317	-0.1212
23.9487	27.8341	23.9482	29.4502	23.9487	29.2573	23.9482	28.9813	23.9487	-0.11886
23.9656	27.8429	23.9652	29.4593	23.9656	29.2611	23.9652	29.0124	23.9656	-0.12697
23.9823	27.8541	23.9819	29.4701	23.9825	29.2629	23.9821	29.0305	23.9825	-0.12909
23.9993	27.8686	23.9988	29.4896	23.9993	29.2744	23.999	29.0444	23.9995	-0.11663
24.0162	27.8832	24.0158	29.5138	24.0162	29.2962	24.016	29.0529	24.0164	-0.10709
24.0331	27.9149	24.0327	29.5354	24.0331	29.3231	24.0327	29.0592	24.0333	-0.09386
24.0498	27.9482	24.0496	29.5481	24.0498	29.3411	24.0496	29.0643	24.05	-0.08966
24.0668	27.9541	24.0666	29.5531	24.0668	29.3514	24.0666	29.0559	24.067	-0.09677
24.0839	27.9415	24.0837	29.5463	24.0839	29.3618	24.0837	29.0503	24.0841	-0.11603
24.1008	27.9281	24.1006	29.5425	24.1008	29.3608	24.1006	29.0479	24.1013	-0.13963
24.1178	27.9145	24.1178	29.5458	24.1178	29.3652	24.1178	29.0607	24.118	-0.16834
24.1347	27.9321	24.1349	29.546	24.1347	29.3838	24.1347	29.0821	24.1351	-0.17054
24.1516	27.9582	24.1518	29.5556	24.1516	29.4099	24.1516	29.1078	24.1521	-0.1402
24.1684	28.0045	24.1686	29.5645	24.1684	29.4374	24.1686	29.1308	24.1688	-0.11851
24.1851	28.0443	24.1853	29.5824	24.1851	29.4604	24.1853	29.1387	24.1853	-0.11634
24.202	28.0483	24.2022	29.5932	24.2018	29.4725	24.202	29.1355	24.2022	-0.12186
24.2186	28.0405	24.219	29.6012	24.2184	29.4799	24.2188	29.1351	24.2188	-0.13457
24.2349	28.0375	24.2353	29.6116	24.2347	29.4921	24.2351	29.1361	24.2351	-0.15086
24.2512	28.0551	24.2516	29.6277	24.251	29.5004	24.2514	29.1576	24.2514	-0.1612
24.2678	28.0745	24.268	29.6622	24.2676	29.5211	24.268	29.1905	24.2678	-0.1548
24.2841	28.0759	24.2845	29.6789	24.2841	29.5271	24.2845	29.2125	24.2809	-0.15171
24.3004	28.0697	24.3008	29.6629	24.3004	29.5158	24.3006	29.2067
24.3167	28.0613	24.317	29.6525	24.3167	29.5039	24.3172	29.1923
24.3331	28.0732	24.3335	29.6693	24.3331	29.5263	24.3333	29.203
24.3494	28.1077	24.3496	29.7009	24.3494	29.5699	24.3496	29.2525
24.3657	28.1494	24.3659	29.7315	24.3659	29.6044	24.3659	29.3021
24.3823	28.175	24.3823	29.7626	24.3823	29.6372	24.3823	29.3337
24.3986	28.1935	24.3986	29.7803	24.3986	29.6579	24.3986	29.3471
24.4149	28.1841	24.4149	29.7899	24.4149	29.6635	24.4149	29.3512
24.4315	28.1743	24.4313	29.7906	24.4315	29.6739	24.4315	29.3402
24.448	28.172	24.448	29.7883	24.448	29.6935	24.448	29.3367
24.4647	28.1953	24.4645	29.7967	24.4647	29.7242	24.4647	29.3306
24.4814	28.2254	24.4814	29.8175	24.4814	29.7398	24.4814	29.3387
24.4986	28.2343	24.4984	29.8457	24.4984	29.7592	24.4986	29.3668
24.5157	28.2365	24.5155	29.8743	24.5155	29.7698	24.5155	29.3914
24.5327	28.2383	24.5324	29.8706	24.5327	29.765	24.5327	29.4099
24.5498	28.2354	24.5496	29.8571	24.5496	29.7615	24.5498	29.4178
24.5671	28.2587	24.5669	29.8548	24.5669	29.765	24.5669	29.4252
24.5841	28.2984	24.5841	29.8759	24.5841	29.7773	24.5841	29.4426
24.601	28.3451	24.601	29.9183	24.6008	29.7974	24.601	29.4607
24.6179	28.3872	24.6179	29.9598	24.6179	29.8133	24.6179	29.4893
24.6347	28.3918	24.6349	29.9805	24.6347	29.823	24.6347	29.5007
24.6514	28.3842	24.6514	29.9773	24.6514	29.8302	24.6514	29.5045
24.6681	28.3819	24.6681	29.9751	24.6681	29.8374	24.6681	29.5106
24.6846	28.4029	24.6849	29.9906	24.6846	29.8621	24.6846	29.5223
24.7012	28.4219	24.7014	30.0004	24.7012	29.8818	24.7012	29.5446
24.7177	28.4321	24.7179	30.0069	24.7177	29.8886	24.7177	29.5538
24.734	28.4346	24.7342	30.0001	24.7342	29.8878	24.7342	29.5447
24.7506	28.4293	24.7508	30.0009	24.7508	29.8874	24.7506	29.5274
24.7671	28.4239	24.7671	30.0001	24.7671	29.8881	24.7671	29.5057
24.7836	28.4325	24.7836	30.0185	24.7836	29.8883	24.7836	29.5111
24.8	28.4528	24.8	30.0466	24.8	29.9085	24.8	29.5335
24.8165	28.4818	24.8165	30.0869	24.8165	29.9368	24.8165	29.5707
24.8332	28.5145	24.8332	30.1231	24.8332	29.9904	24.8332	29.6113
24.8498	28.5341	24.8498	30.1283	24.8498	30.0337	24.85	29.6421
24.8663	28.5474	24.8661	30.1227	24.8661	30.0592	24.8663	29.6515
24.8828	28.5564	24.8828	30.1174	24.8828	30.0772	24.8828	29.6493
24.8995	28.5518	24.8995	30.1192	24.8995	30.0802	24.8995	29.6527
24.9159	28.5645	24.9159	30.1355	24.9161	30.0984	24.9159	29.665
24.9324	28.5663	24.9324	30.1509	24.9324	30.1082	24.9324	29.6732
24.9491	28.5743	24.9491	30.1742	24.9491	30.1192	24.9491	29.6997
24.9659	28.5799	24.9659	30.1735	24.9659	30.1232	24.9659	29.7158
24.9824	28.5666	24.9824	30.1533	24.9826	30.1056	24.9824	29.7109
24.9991	28.5633	24.9991	30.1235	24.9991	30.0992	24.9991	29.7091
25.0159	28.5738	25.0159	30.1194	25.0161	30.1003	25.0159	29.7135
25.0324	28.6097	25.0326	30.1485	25.0326	30.1098	25.0326	29.7242
25.0491	28.6446	25.0491	30.1987	25.0493	30.1397	25.0491	29.7383
25.0659	28.6671	25.0659	30.2444	25.0661	30.1637	25.0661	29.7619
25.083	28.6818	25.083	30.2729	25.0832	30.1847	25.083	29.7899
25.0999	28.6821	25.0999	30.2745	25.1001	30.1829	25.0999	29.8127
25.1167	28.6906	25.1167	30.2713	25.1169	30.1806	25.1167	29.8227
25.1338	28.7203	25.1338	30.2756	25.134	30.1978	25.1338	29.8362
25.1507	28.7576	25.1507	30.2947	25.1509	30.2178	25.1507	29.8483
25.1675	28.7746	25.1675	30.3001	25.1677	30.2227	25.1675	29.8423
25.1842	28.7795	25.1842	30.301	25.1842	30.2225	25.1842	29.8358
25.2011	28.7739	25.2011	30.3035	25.2011	30.2187	25.2011	29.8274
25.2178	28.7651	25.2178	30.3169	25.2178	30.2063	25.2178	29.8205
25.2344	28.7563	25.2344	30.3281	25.2344	30.2067	25.2344	29.8275
25.2511	28.7634	25.2511	30.3419	25.2511	30.2225	25.2511	29.8534
25.2678	28.7951	25.2678	30.3614	25.2676	30.2628	25.2678	29.8843
25.2842	28.8245	25.2844	30.3895	25.2842	30.2838	25.2844	29.9118
25.3009	28.8539	25.3009	30.4145	25.3007	30.3077	25.3009	29.9373
25.3174	28.8772	25.3174	30.43	25.3172	30.331	25.3174	29.9573
25.334	28.9036	25.334	30.4474	25.3338	30.3518	25.334	29.9658
25.3505	28.9103	25.3505	30.4695	25.3503	30.3716	25.3505	29.9638
25.367	28.9152	25.367	30.4883	25.3668	30.3915	25.367	29.9654
25.3836	28.9074	25.3836	30.5095	25.3834	30.4122	25.3834	29.982
25.4001	28.9123	25.3999	30.5241	25.3999	30.4369	25.3999	29.9999
25.4164	28.9182	25.4164	30.5267	25.4164	30.4421	25.4162	30.0125
25.4327	28.8996	25.4325	30.5123	25.4327	30.4274	25.4325	30.0163
25.4491	28.8961	25.4489	30.4929	25.4491	30.4122	25.4489	30.0019
25.4656	28.8959	25.4654	30.4972	25.4656	30.4159	25.4654	29.9848
25.4821	28.9154	25.4819	30.5307	25.4821	30.4376	25.4819	29.9882
25.4987	28.9443	25.4985	30.5763	25.4987	30.4691	25.4985	30.0103
25.5152	28.9766	25.515	30.6128	25.5152	30.5094	25.515	30.0373
25.5319	29.0004	25.5317	30.6416	25.5319	30.5353	25.5317	30.0565
25.5489	29.0088	25.5487	30.6351	25.5489	30.5572	25.5487	30.0653
25.5656	29.0217	25.5654	30.632	25.5658	30.5724	25.5654	30.0776
25.5823	29.0473	25.5821	30.6335	25.5823	30.5861	25.5821	30.1029
25.5991	29.074	25.5988	30.6439	25.5991	30.6002	25.5988	30.1387
25.6158	29.0755	25.6156	30.6545	25.6158	30.5986	25.6156	30.1546
25.6325	29.0843	25.6323	30.6702	25.6325	30.6089	25.6323	30.161
25.6494	29.0862	25.649	30.6947	25.6492	30.6109	25.6492	30.1601
25.6664	29.0786	25.6662	30.7058	25.6662	30.6004	25.6662	30.1659
25.6833	29.0796	25.6833	30.7011	25.6833	30.5635	25.6833	30.1742
25.7004	29.0983	25.7002	30.7011	25.7002	30.5197	25.7002	30.193
25.7174	29.1291	25.7174	30.7061	25.7172	30.4906	25.7174	30.2179
25.7345	29.1639	25.7345	30.7077	25.7343	30.5025	25.7343	30.2379
25.7512	29.1876	25.7515	30.7179	25.7512	30.5271	25.7512	30.2556
25.7682	29.1936	25.7684	30.7316	25.768	30.5572	25.7682	30.2631
25.7851	29.1816	25.7851	30.7409	25.7849	30.5835	25.7851	30.2698
25.8016	29.166	25.8018	30.7365	25.8016	30.6049	25.8018	30.2686
25.8182	29.1637	25.8184	30.7404	25.818	30.6175	25.8184	30.2643
25.8345	29.1836	25.8347	30.7455	25.8345	30.6353	25.8347	30.2754
25.851	29.2174	25.8512	30.7553	25.8508	30.6587	25.8512	30.2997
25.8674	29.2442	25.8676	30.7606	25.8674	30.6768	25.8678	30.3117
25.8839	29.2541	25.8841	30.755	25.8839	30.6731	25.8841	30.3144
25.9004	29.241	25.9004	30.7423	25.9004	30.6567	25.9006	30.3047
25.9168	29.2347	25.917	30.7502	25.917	30.6644	25.917	30.3126
25.9331	29.2493	25.9333	30.7627	25.9333	30.6903	25.9333	30.3333
25.9496	29.2667	25.9496	30.7803	25.9498	30.7191	25.9498	30.3579
25.9661	29.2917	25.9661	30.8125	25.9661	30.7625	25.9661	30.3898
25.9825	29.3137	25.9825	30.8387	25.9825	30.7982	25.9825	30.4098
25.9988	29.3313	25.9988	30.8383	25.9988	30.8319	25.9988	30.4292
26.0153	29.3447	26.0151	30.8261	26.0153	30.8467	26.0153	30.4348
26.0319	29.358	26.0319	30.8193	26.0319	30.857	26.0319	30.4336
26.0486	29.3771	26.0484	30.832	26.0486	30.8738	26.0486	30.4458
26.0651	29.3907	26.0651	30.8508	26.0651	30.8847	26.0651	30.4621
26.0821	29.3977	26.0821	30.885	26.0821	30.8898	26.0821	30.4773
26.099	29.4044	26.099	30.9108	26.099	30.8931	26.099	30.4886
26.1159	29.4068	26.1159	30.9143	26.1159	30.8965	26.1161	30.4827
26.1331	29.4202	26.1331	30.9097	26.1329	30.8913	26.1331	30.4723
26.1502	29.4522	26.1502	30.9135	26.15	30.8871	26.1502	30.4777
26.1673	29.478	26.1671	30.936	26.1671	30.8921	26.1673	30.4986
26.1843	29.4983	26.1843	30.9659	26.1843	30.9148	26.1843	30.5232
26.2014	29.5191	26.2014	30.9911	26.2012	30.9517	26.2014	30.5505
26.2183	29.5311	26.2183	31.0051	26.2183	30.9705	26.2181	30.5637
26.2351	29.5338	26.2351	31.0086	26.2351	30.9777	26.2351	30.5683
26.2518	29.5229	26.252	31.0056	26.2518	30.9777	26.2518	30.5635
26.2687	29.5295	26.2687	31.0045	26.2687	30.9832	26.2687	30.5659
26.2855	29.5399	26.2855	31.0129	26.2855	30.985	26.2855	30.5686
26.302	29.5409	26.302	31.0212	26.302	30.9832	26.302	30.555
26.3187	29.5397	26.3187	31.0423	26.3187	30.9799	26.3185	30.5506
26.3352	29.5278	26.3352	31.0553	26.3352	30.9812	26.3352	30.5546
26.3518	29.5122	26.3518	31.0546	26.3518	30.9718	26.3516	30.5505
26.3681	29.5106	26.3681	31.0459	26.3681	30.9756	26.3681	30.5461
26.3844	29.5261	26.3844	31.0482	26.3844	30.9933	26.3844	30.5586
26.4008	29.5661	26.4006	31.0771	26.4008	31.0347	26.4008	30.5944
26.4171	29.6123	26.4171	31.1176	26.4171	31.0808	26.4171	30.6425
26.4334	29.6449	26.4334	31.1411	26.4334	31.1231	26.4336	30.6788
26.4498	29.6631	26.4498	31.161	26.4498	31.1458	26.4498	30.7088
26.4659	29.6753	26.4659	31.1719	26.4659	31.1543	26.4659	30.7315
26.4822	29.6778	26.4824	31.1863	26.4824	31.1718	26.4824	30.7461
26.4987	29.681	26.4987	31.2073	26.4987	31.1997	26.4987	30.7585
26.5151	29.6773	26.5151	31.2247	26.5151	31.2253	26.5151	30.7748
26.5316	29.6698	26.5316	31.2353	26.5316	31.2451	26.5316	30.7998
26.5483	29.658	26.5483	31.2412	26.5483	31.2471	26.5483	30.8147
26.5649	29.6528	26.5649	31.2342	26.5651	31.2483	26.5649	30.8129
26.5814	29.6633	26.5816	31.2227	26.5816	31.2491	26.5816	30.8117
26.5983	29.6829	26.5983	31.2195	26.5985	31.2556	26.5983	30.8129
26.6151	29.7163	26.6151	31.2409	26.6153	31.2733	26.6151	30.8207
26.6316	29.7555	26.6318	31.283	26.632	31.2945	26.6318	30.8492
26.6485	29.7749	26.6485	31.3271	26.6487	31.3259	26.6485	30.8857
26.6657	29.7709	26.6659	31.3583	26.6661	31.3578	26.6657	30.9032
26.6826	29.7589	26.6828	31.3719	26.683	31.3642	26.6826	30.9048
26.6993	29.7644	26.6995	31.3649	26.6997	31.3567	26.6995	30.9043
26.7165	29.7967	26.7165	31.3618	26.7167	31.3646	26.7165	30.9021
26.7336	29.8373	26.7336	31.3839	26.7338	31.3878	26.7336	30.9117
26.7503	29.8698	26.7503	31.4079	26.7505	31.3924	26.7503	30.9245
26.7671	29.8945	26.7673	31.4183	26.7671	31.3912	26.7671	30.9234
26.784	29.8937	26.7842	31.418	26.784	31.3827	26.784	30.9179
26.8009	29.8819	26.8011	31.4054	26.8009	31.383	26.8009	30.9062
26.8176	29.8542	26.8176	31.388	26.8176	31.3703	26.8176	30.8957
26.8344	29.8399	26.8344	31.3683	26.8342	31.3671	26.8344	30.8971
26.8511	29.8525	26.8511	31.3773	26.8511	31.384	26.8511	30.9147
26.8678	29.8786	26.8678	31.3986	26.8676	31.4154	26.8678	30.9397
26.8844	29.9204	26.8846	31.4346	26.8844	31.4551	26.8846	30.9725
26.9011	29.9588	26.9011	31.4684	26.9011	31.4778	26.9011	30.9956
26.9178	29.9801	26.9178	31.4921	26.9176	31.5084	26.9178	31.0144
26.9344	29.9758	26.9344	31.4963	26.9342	31.5301	26.9342	31.02
26.9509	29.9597	26.9509	31.5065	26.9507	31.5385	26.9507	31.0279
26.9674	29.9581	26.9672	31.5203	26.9672	31.5488	26.9672	31.0414
26.9838	29.9717	26.9836	31.5455	26.9836	31.5583	26.9836	31.0581
27.0001	29.9865	26.9999	31.5649	26.9999	31.5716	26.9999	31.0659
27.0162	29.9902	27.016	31.5523	27.016	31.5756	27.016	31.051
27.0323	29.9872	27.0321	31.5348	27.0321	31.5711	27.0321	31.0241
27.0487	29.9947	27.0485	31.5262	27.0485	31.5688	27.0485	31.0157
27.065	30.0147	27.0648	31.5449	27.065	31.5854	27.0648	31.0379
27.0813	30.0427	27.0813	31.5806	27.0815	31.614	27.0813	31.0741
27.0979	30.0594	27.0979	31.6151	27.0981	31.6486	27.0979	31.1027
27.1146	30.0628	27.1146	31.6299	27.1148	31.6634	27.1146	31.1175
27.1315	30.0724	27.1313	31.6274	27.1317	31.6732	27.1315	31.1231
27.1485	30.0899	27.1483	31.6253	27.1487	31.6914	27.1483	31.1285
27.1654	30.1125	27.1652	31.6316	27.1654	31.7145	27.1652	31.1428
27.1823	30.1398	27.1821	31.6601	27.1823	31.7373	27.1821	31.1725
27.1993	30.1669	27.1991	31.6912	27.1993	31.7488	27.1991	31.1981
27.2162	30.1909	27.216	31.7228	27.2162	31.7524	27.216	31.2204
27.2331	30.1998	27.2329	31.7309	27.2331	31.7575	27.2329	31.2258
27.2503	30.1886	27.2501	31.7105	27.2501	31.7505	27.2501	31.2162
27.2674	30.1702	27.2672	31.6809	27.2674	31.7464	27.2672	31.2071
27.2843	30.1654	27.2841	31.6671	27.2843	31.7426	27.2841	31.2011
27.3015	30.1789	27.3013	31.6592	27.3013	31.7351	27.3013	31.2031
27.3184	30.1938	27.3184	31.6792	27.3182	31.7448	27.3184	31.2134
27.3353	30.2176	27.3353	31.7044	27.3351	31.7601	27.3353	31.2288
27.3521	30.2351	27.3521	31.7206	27.3519	31.7732	27.3521	31.2462
27.3688	30.2314	27.3688	31.7228	27.3686	31.7871	27.3688	31.2669
27.3853	30.2133	27.3855	31.7176	27.3851	31.7861	27.3855	31.2829
27.4019	30.2112	27.4021	31.7172	27.4017	31.7845	27.4019	31.2991
27.418	30.2313	27.4182	31.7218	27.418	31.7958	27.4182	31.3245
27.4345	30.265	27.4347	31.7483	27.4343	31.8117	27.4347	31.3454
27.4506	30.3029	27.451	31.7878	27.4506	31.8268	27.451	31.3628
27.467	30.315	27.4674	31.8084	27.467	31.8311	27.4674	31.3683
27.4833	30.3059	27.4837	31.8132	27.4835	31.8229	27.4837	31.3613
27.4998	30.2975	27.5	31.8281	27.4998	31.8223	27.5	31.3533
27.5162	30.3099	27.5164	31.8485	27.5162	31.8373	27.5164	31.3626
27.5327	30.3483	27.5329	31.8872	27.5327	31.8611	27.5329	31.388
27.5492	30.3863	27.5492	31.9228	27.5492	31.8899	27.5494	31.4251
27.5655	30.4074	27.5655	31.9444	27.5655	31.9176	27.5657	31.449
27.5821	30.3979	27.5821	31.9627	27.5821	31.9366	27.5821	31.4534
27.5984	30.3897	27.5984	31.9795	27.5984	31.9516	27.5984	31.4655
27.6149	30.3992	27.6147	31.9928	27.6149	31.9677	27.6149	31.4772
27.6315	30.4129	27.6315	31.9936	27.6315	31.9857	27.6315	31.4799
27.6482	30.4165	27.648	31.9909	27.6482	31.9924	27.6482	31.4755
27.6651	30.4233	27.6649	31.9954	27.6649	32.0021	27.6649	31.485
27.6821	30.4315	27.6819	32.0078	27.6819	32.0148	27.6819	31.505
27.699	30.4399	27.6988	32.0085	27.699	32.0141	27.699	31.518
27.7161	30.4431	27.7159	32.0004	27.7159	32.0016	27.7161	31.5236
27.7331	30.444	27.7331	31.9991	27.7331	31.996	27.7331	31.518
27.7504	30.454	27.7502	32.0175	27.7502	32.0086	27.7502	31.5205
27.7673	30.4677	27.7673	32.0507	27.7673	32.0264	27.7673	31.5445
27.7845	30.4855	27.7845	32.0821	27.7845	32.0471	27.7845	31.5699
27.8014	30.5026	27.8016	32.0861	27.8014	32.078	27.8014	31.5797
27.8183	30.5138	27.8185	32.0798	27.8183	32.0875	27.8183	31.5809
27.8353	30.5123	27.8353	32.0657	27.8353	32.0867	27.8353	31.5669
27.8522	30.5178	27.8522	32.0632	27.8522	32.0877	27.8522	31.5658
27.8689	30.5372	27.8689	32.0698	27.8689	32.0919	27.8689	31.5683
27.8855	30.5456	27.8855	32.0712	27.8855	32.0847	27.8855	31.5753
27.902	30.5575	27.9022	32.0749	27.9022	32.0874	27.902	31.5827
27.9185	30.5528	27.9185	32.0645	27.9185	32.0763	27.9185	31.5748
27.9348	30.5377	27.9348	32.0478	27.9348	32.062	27.9348	31.5599
27.9512	30.5349	27.9512	32.0567	27.9514	32.0599	27.9512	31.569
27.9675	30.5516	27.9675	32.0832	27.9675	32.0758	27.9675	31.5989
27.9836	30.5844	27.9836	32.1189	27.9838	32.1006	27.9838	31.6313
28.0002	30.6236	28.0002	32.1516	28.0002	32.1115	28.0002	31.6566
28.0167	30.6528	28.0167	32.1725	28.0167	32.1173	28.0169	31.6863
28.033	30.6779	28.033	32.1973	28.033	32.1241	28.033	31.7216
28.0494	30.6887	28.0492	32.2113	28.0494	32.1454	28.0494	31.7519
28.0659	30.7011	28.0659	32.2119	28.0659	32.1626	28.0661	31.7675
28.0824	30.7209	28.0824	32.2233	28.0826	32.1726	28.0826	31.7792
28.0989	30.728	28.0989	32.2283	28.0989	32.1838	28.0989	31.7824
28.1155	30.7298	28.1155	32.2357	28.1157	32.2099	28.1157	31.7991
28.1324	30.7299	28.1324	32.2438	28.1324	32.2485	28.1324	31.8025
28.1491	30.7288	28.1491	32.2334	28.1491	32.2695	28.1491	31.7917
28.1657	30.7456	28.1659	32.2216	28.1659	32.2602	28.1659	31.7767
28.1824	30.7663	28.1826	32.2113	28.1828	32.2457	28.1826	31.7678
28.1993	30.797	28.1993	32.2246	28.1995	32.2537	28.1995	31.7759
28.2159	30.8301	28.2159	32.2484	28.2161	32.2861	28.2161	31.8019
28.2324	30.8279	28.2326	32.2797	28.2328	32.3244	28.2326	31.8322
28.2495	30.8241	28.2495	32.3149	28.2497	32.3531	28.2495	31.8739
28.2663	30.8146	28.2665	32.3302	28.2667	32.3713	28.2665	31.907
28.283	30.8038	28.283	32.3232	28.2832	32.3761	28.283	31.9117
28.2997	30.8103	28.2997	32.3278	28.2999	32.3847	28.2997	31.9028
28.3169	30.8474	28.3169	32.3388	28.3169	32.4043	28.3167	31.9083
28.3334	30.897	28.3336	32.3405	28.3336	32.4218	28.3334	31.9214
28.3501	30.9309	28.3501	32.337	28.3501	32.4443	28.3499	31.9351
28.3669	30.9299	28.3669	32.3395	28.3669	32.4476	28.3667	31.9372
28.3838	30.9187	28.3838	32.3449	28.3838	32.4477	28.3836	31.9319
28.4003	30.9025	28.4005	32.3485	28.4003	32.4346	28.4003	31.9202
28.417	30.9054	28.417	32.359	28.4168	32.4343	28.4168	31.9342
28.4338	30.922	28.4338	32.3889	28.4338	32.4535	28.4336	31.9583
28.4505	30.9409	28.4505	32.4231	28.4505	32.4743	28.4503	31.9752
28.467	30.9729	28.467	32.4557	28.467	32.4999	28.467	31.9771
28.4836	31.0116	28.4836	32.4845	28.4836	32.5161	28.4836	31.9877
28.5003	31.039	28.5003	32.503	28.5001	32.5262	28.5001	32.0063
28.5168	31.0389	28.5168	32.5016	28.5166	32.5338	28.5166	32.0253
28.5334	31.0243	28.5334	32.5082	28.5332	32.5528	28.5332	32.0459
28.5499	31.0183	28.5499	32.5217	28.5497	32.5642	28.5497	32.0626
28.5662	31.0307	28.5662	32.5439	28.566	32.5905	28.5662	32.0805
28.5828	31.0369	28.5826	32.5671	28.5826	32.6134	28.5826	32.0875
28.5989	31.0267	28.5989	32.5741	28.5989	32.6248	28.5989	32.0815
28.6152	30.9958	28.615	32.5643	28.615	32.6192	28.615	32.0724
28.6315	30.9748	28.6313	32.5467	28.6313	32.6061	28.6313	32.051
28.6481	30.9691	28.6481	32.5414	28.6481	32.6095	28.6481	32.0442
28.6648	30.9704	28.6646	32.5592	28.6646	32.6319	28.6646	32.0557
28.6813	30.9682	28.6811	32.5901	28.6813	32.6649	28.6813	32.0814
28.6981	30.9595	28.6981	32.6185	28.6981	32.6936	28.6981	32.1103
28.7152	30.9519	28.715	32.6327	28.7152	32.707	28.715	32.1248
28.7323	30.9626	28.7321	32.6499	28.7323	32.7279	28.7321	32.1305
28.7493	31.0064	28.7491	32.6751	28.7493	32.7481	28.7491	32.1419
28.7662	31.0675	28.766	32.7	28.7662	32.7717	28.766	32.1533
28.7831	31.1136	28.7829	32.7218	28.7831	32.7886	28.7829	32.1703
28.8003	31.1385	28.8001	32.7418	28.8001	32.8001	28.7999	32.1899
28.817	31.1359	28.8168	32.7449	28.8168	32.7983	28.8168	32.2038
28.8339	31.11	28.8339	32.7364	28.8337	32.7941	28.8337	32.2061
28.8511	31.0844	28.8509	32.7268	28.8509	32.7868	28.8509	32.2022
28.868	31.0842	28.868	32.7173	28.8678	32.7872	28.8678	32.1855
28.8847	31.1081	28.8847	32.7172	28.8847	32.8023	28.8847	32.1817
28.9017	31.1389	28.9017	32.7305	28.9015	32.8228	28.9017	32.1899
28.9186	31.1892	28.9186	32.763	28.9184	32.8526	28.9184	32.2091
28.9351	31.2244	28.9351	32.7859	28.9349	32.8728	28.9351	32.2229
28.9517	31.2353	28.9519	32.7947	28.9515	32.8783	28.9517	32.2358
28.9684	31.2353	28.9684	32.7871	28.9682	32.8758	28.9684	32.238
28.9847	31.22	28.9849	32.7756	28.9847	32.8679	28.9849	32.2426
29.001	31.2205	29.0013	32.7758	29.0008	32.8793	29.0013	32.2551
29.0174	31.2309	29.0176	32.7873	29.0172	32.8958	29.0176	32.2873
29.0339	31.2533	29.0339	32.795	29.0337	32.9159	29.0341	32.3204
29.0502	31.2696	29.0504	32.7955	29.0502	32.9248	29.0504	32.3339
29.0666	31.2612	29.0668	32.7739	29.0666	32.9187	29.0668	32.3263
29.0831	31.249	29.0831	32.763	29.0831	32.9106	29.0833	32.3204
29.0994	31.2561	29.0996	32.775	29.0996	32.9225	29.0996	32.3349
29.1158	31.2792	29.116	32.8052	29.116	32.9481	29.1162	32.357
29.1323	31.298	29.1325	32.8284	29.1325	32.9869	29.1325	32.3833
29.1488	31.3123	29.1488	32.8471	29.149	33.0169	29.149	32.4147
29.1651	31.3183	29.1651	32.8602	29.1653	33.0237	29.1653	32.4356
29.1817	31.3273	29.1817	32.8701	29.1817	33.0337	29.1817	32.4508
29.1982	31.3427	29.198	32.8713	29.1982	33.0458	29.1982	32.4472
29.2147	31.351	29.2147	32.8787	29.2147	33.045	29.2147	32.4449
29.2315	31.3615	29.2315	32.8969	29.2315	33.0545	29.2315	32.4409
29.2482	31.3546	29.2482	32.9105	29.2482	33.0512	29.2482	32.44
29.2653	31.3563	29.2651	32.9261	29.2651	33.0537	29.2651	32.4536
29.2823	31.3588	29.2823	32.9263	29.2823	33.0526	29.2823	32.4699
29.2994	31.3647	29.2992	32.9214	29.2992	33.0515	29.2992	32.4753
29.3165	31.3867	29.3163	32.9254	29.3163	33.0701	29.3163	32.494
29.3337	31.4139	29.3337	32.9381	29.3337	33.087	29.3337	32.5145
29.3508	31.4557	29.3508	32.9517	29.3508	33.1076	29.3508	32.5278
29.3679	31.4916	29.3679	32.9707	29.3677	33.1237	29.3677	32.5312
29.3849	31.4856	29.3849	32.995	29.3849	33.1366	29.3849	32.5313
29.4018	31.4606	29.4018	32.9975	29.4018	33.1479	29.4018	32.5341
29.4185	31.4358	29.4187	32.9849	29.4185	33.1538	29.4185	32.5388
29.4353	31.4577	29.4355	32.9834	29.4353	33.1475	29.4353	32.5439
29.452	31.5133	29.4522	33.0029	29.4522	33.1431	29.452	32.5536
29.4685	31.5577	29.4687	33.0126	29.4687	33.1405	29.4687	32.5507
29.4853	31.5799	29.4853	33.0316	29.4853	33.1343	29.4853	32.5449
29.5018	31.5517	29.5018	33.0381	29.5018	33.1201	29.5018	32.5337
29.5181	31.4825	29.5183	33.0257	29.5183	33.095	29.5183	32.5143
29.5347	31.4151	29.5347	33.0173	29.5349	33.0831	29.5347	32.5065
29.551	31.3896	29.551	33.0151	29.5512	33.0999	29.5512	32.5258
29.5673	31.4339	29.5673	33.03	29.5673	33.1308	29.5675	32.5594
29.5838	31.5292	29.5838	33.0665	29.5838	33.1695	29.5838	32.5975
29.6004	31.6228	29.6004	33.1183	29.6004	33.2025	29.6006	32.6246
29.6169	31.6733	29.6169	33.1595	29.6169	33.2165	29.6169	32.6423
29.6332	31.6817	29.6332	33.1802	29.6332	33.2216	29.6334	32.6567
29.65	31.6627	29.6498	33.1855	29.6498	33.2318	29.65	32.6672
29.6665	31.6334	29.6665	33.1949	29.6667	33.2427	29.6667	32.6705
29.683	31.6132	29.683	33.2006	29.683	33.2492	29.683	32.6687
29.6996	31.6059	29.6994	33.2056	29.6996	33.2548	29.6996	32.6689
29.7161	31.6201	29.7161	33.2243	29.7161	33.275	29.7161	32.6926
29.7328	31.6566	29.7328	33.233	29.7328	33.2947	29.7328	32.7225
29.7493	31.6905	29.7491	33.2281	29.7493	33.305	29.7493	32.725
29.7659	31.7135	29.7659	33.2031	29.7659	33.305	29.7659	32.7074
29.7826	31.7258	29.7826	33.2066	29.7826	33.3118	29.7826	32.7007
29.7989	31.731	29.7989	33.2446	29.7991	33.3411	29.7989	32.7251
29.8155	31.7221	29.8155	33.2835	29.8157	33.3753	29.8155	32.7713
29.8324	31.6995	29.8324	33.3111	29.8324	33.4077	29.8324	32.8087
29.8491	31.6851	29.8493	33.3167	29.8495	33.4258	29.8493	32.8155
29.8659	31.6947	29.8659	33.3049	29.8661	33.4289	29.8659	32.812
29.8826	31.7198	29.8826	33.2951	29.8828	33.4175	29.8826	32.8059
29.8995	31.7708	29.8997	33.2955	29.8997	33.4281	29.8995	32.8095
29.9165	31.8326	29.9165	33.2931	29.9167	33.4362	29.9165	32.8243
29.9332	31.8702	29.9332	33.2966	29.9332	33.443	29.9332	32.8309
29.9499	31.8475	29.9501	33.2972	29.9501	33.4529	29.9501	32.8229
29.9671	31.7809	29.9671	33.2881	29.9671	33.4607	29.9671	32.8041
29.9838	31.7248	29.9838	33.2687	29.9838	33.4595	29.9838	32.7878
30.0003	31.6996	30.0005	33.2536	30.0003	33.4623	30.0005	32.7858
30.0173	31.7258	30.0173	33.2646	30.0173	33.483	30.0173	32.8043
30.034	31.7896	30.0342	33.2953	30.034	33.5025	30.0342	32.8281
30.0507	31.8609	30.0509	33.3344	30.0507	33.5185	30.0507	32.8519
30.0675	31.9163	30.0675	33.3714	30.0672	33.5436	30.0675	32.8761
30.084	31.9348	30.0842	33.3913	30.084	33.5632	30.084	32.8969
30.1005	31.9145	30.1005	33.3965	30.1003	33.5721	30.1005	32.9067
30.117	31.8715	30.117	33.4122	30.1168	33.5801	30.1168	32.9103
30.1334	31.852	30.1334	33.4353	30.1332	33.5911	30.1334	32.9193
30.1499	31.8611	30.1497	33.4612	30.1495	33.6036	30.1497	32.9388
30.166	31.8916	30.166	33.4804	30.166	33.6179	30.166	32.9527
30.1824	31.9268	30.1824	33.4907	30.1822	33.6221	30.1822	32.9508
30.1985	31.9543	30.1985	33.4812	30.1985	33.6162	30.1985	32.9312
30.2148	31.9596	30.2146	33.4692	30.2148	33.6044	30.2146	32.9273
30.2311	31.9365	30.2311	33.465	30.2311	33.598	30.2311	32.9261
30.2477	31.9207	30.2475	33.4803	30.2477	33.61	30.2477	32.9405
30.2642	31.9076	30.264	33.5041	30.2644	33.6345	30.2642	32.9547
30.2809	31.8994	30.2809	33.53	30.2811	33.6574	30.2809	32.9721
30.2981	31.9008	30.2977	33.5503	30.2981	33.6746	30.2979	32.9848
30.3148	31.9148	30.3146	33.5602	30.315	33.6791	30.3148	32.9955
30.3317	31.9526	30.3315	33.5744	30.3319	33.6839	30.3315	33.013
30.3487	31.9933	30.3485	33.5979	30.3487	33.6883	30.3485	33.0307
30.3656	32.0327	30.3654	33.6239	30.3656	33.6956	30.3654	33.0429
30.3825	32.0568	30.3821	33.6512	30.3825	33.7257	30.3823	33.0552
30.3993	32.0449	30.3991	33.6693	30.3993	33.7518	30.3991	33.0655
30.4162	32.0157	30.416	33.6646	30.4162	33.7599	30.416	33.0749
30.4333	31.9785	30.4331	33.6506	30.4333	33.7567	30.4331	33.0809
30.4505	31.9621	30.4503	33.6485	30.4503	33.7495	30.4503	33.0759
30.4674	31.9792	30.4674	33.6583	30.4674	33.7481	30.4674	33.064
30.4845	32.0188	30.4845	33.6653	30.4843	33.7599	30.4843	33.0621
30.5015	32.0687	30.5017	33.6755	30.5015	33.777	30.5015	33.0808
30.5184	32.0963	30.5186	33.6838	30.5182	33.7858	30.5184	33.0988
30.5353	32.0944	30.5353	33.6931	30.5351	33.7843	30.5351	33.0975
30.5523	32.0702	30.5523	33.6936	30.5519	33.7749	30.5523	33.0906
30.5688	32.0389	30.569	33.6933	30.5686	33.7641	30.569	33.0816
30.5853	32.0241	30.5855	33.7043	30.5851	33.7633	30.5853	33.0806
30.6017	32.0519	30.6019	33.72	30.6015	33.7841	30.6019	33.0879
30.6182	32.1055	30.6184	33.7458	30.618	33.8129	30.6184	33.1185
30.6345	32.1394	30.6347	33.747	30.6345	33.8218	30.6347	33.1368
30.6508	32.1458	30.651	33.7313	30.6508	33.8002	30.651	33.1294
30.6672	32.1464	30.6674	33.7228	30.6672	33.7778	30.6674	33.1136
30.6837	32.1474	30.6837	33.7383	30.6837	33.7836	30.6837	33.1284
30.7	32.1656	30.7	33.7639	30.7	33.8101	30.7	33.1749
30.7164	32.1913	30.7164	33.8011	30.7164	33.8426	30.7164	33.2264
30.7327	32.1961	30.7327	33.831	30.7327	33.8685	30.7327	33.2529
30.7488	32.2041	30.7488	33.8459	30.7488	33.8828	30.749	33.2608
30.7651	32.2217	30.7651	33.8563	30.7651	33.8892	30.7651	33.2547
30.7817	32.2292	30.7815	33.8595	30.7817	33.894	30.7815	33.2532
30.7982	32.2297	30.798	33.8456	30.7982	33.8977	30.7982	33.248
30.8147	32.2369	30.8147	33.8272	30.8147	33.9035	30.8147	33.2559
30.8315	32.2567	30.8315	33.8296	30.8315	33.9104	30.8315	33.2607
30.8484	32.2753	30.8484	33.8432	30.8484	33.9289	30.8484	33.2709
30.8655	32.2733	30.8653	33.8603	30.8653	33.938	30.8655	33.2922
30.8825	32.2441	30.8825	33.8615	30.8825	33.9408	30.8825	33.3055
30.8996	32.2262	30.8996	33.8565	30.8996	33.946	30.8996	33.297
30.9167	32.2505	30.9167	33.8607	30.9167	33.9511	30.9169	33.3057
30.9341	32.2955	30.9341	33.8665	30.9339	33.9671	30.9341	33.3315
30.951	32.3397	30.951	33.8782	30.951	33.9859	30.951	33.3637
30.9681	32.3757	30.9681	33.8983	30.9679	34.0116	30.9681	33.3863
30.9851	32.3811	30.9851	33.9095	30.9851	34.0131	30.9851	33.3949
31.0018	32.3605	31.002	33.9054	31.002	34.0087	31.002	33.394
31.0187	32.3323	31.0189	33.9045	31.0187	33.9956	31.0187	33.3891
31.0355	32.3212	31.0357	33.9229	31.0355	33.9986	31.0357	33.3877
31.052	32.3134	31.0522	33.9289	31.0522	34.0057	31.0522	33.3758
31.0687	32.3216	31.0687	33.9189	31.0687	34.0179	31.0687	33.3648
31.0851	32.3433	31.0853	33.9012	31.0853	34.019	31.0853	33.3599
31.1016	32.3556	31.1018	33.879	31.1016	34.0066	31.1018	33.3543
31.1179	32.349	31.1181	33.8784	31.1181	33.9964	31.1181	33.3583
31.1343	32.3387	31.1345	33.8994	31.1345	34.0103	31.1345	33.3845
31.1506	32.3505	31.1506	33.9379	31.1506	34.0401	31.1506	33.4091
31.1669	32.3733	31.1669	33.9819	31.1669	34.0768	31.1671	33.4386
31.1834	32.4003	31.1834	34.0368	31.1834	34.1089	31.1834	33.4782
31.1998	32.4295	31.1998	34.0757	31.1998	34.1345	31.2	33.5104
31.2161	32.4519	31.2159	34.0949	31.2161	34.1564	31.2161	33.527
31.2324	32.4709	31.2324	34.0883	31.2324	34.1725	31.2326	33.5244
31.2492	32.475	31.249	34.0737	31.2492	34.1663	31.2492	33.5179
31.2655	32.4687	31.2655	34.0751	31.2655	34.161	31.2655	33.5236
31.282	32.4492	31.2818	34.074	31.282	34.1577	31.282	33.5247
31.2987	32.4535	31.2985	34.077	31.2987	34.1728	31.2987	33.5307
31.3155	32.4815	31.3155	34.0877	31.3155	34.1882	31.3155	33.5223
31.332	32.4881	31.332	34.0971	31.3322	34.1875	31.332	33.5123
31.3487	32.4799	31.3487	34.0908	31.3489	34.1719	31.3487	33.5115
31.3657	32.4711	31.3655	34.0801	31.3657	34.1656	31.3657	33.5191
31.3824	32.4839	31.3822	34.0819	31.3824	34.1842	31.3822	33.5427
31.3989	32.5131	31.3989	34.1052	31.3991	34.214	31.3989	33.5769
31.4159	32.5369	31.4159	34.1331	31.4161	34.243	31.4159	33.6104
31.433	32.557	31.433	34.1579	31.4332	34.2604	31.433	33.6293
31.4497	32.5653	31.4497	34.1598	31.4499	34.2635	31.4497	33.6405
31.4667	32.5714	31.4667	34.1599	31.4669	34.2643	31.4667	33.6499
31.4836	32.5802	31.4836	34.1729	31.4838	34.2755	31.4836	33.6658
31.5007	32.5949	31.5005	34.1889	31.5007	34.2984	31.5005	33.6818
31.5173	32.6013	31.5175	34.1938	31.5175	34.3109	31.5173	33.6754
31.5342	32.6051	31.5342	34.188	31.5342	34.3125	31.5342	33.6608
31.5511	32.6069	31.5511	34.1788	31.5511	34.288	31.5511	33.6341
31.5677	32.5938	31.5679	34.1663	31.5679	34.2581	31.5679	33.607
31.5842	32.5909	31.5844	34.1751	31.5844	34.2535	31.5844	33.593
31.6011	32.6101	31.6011	34.2056	31.6011	34.2635	31.6011	33.6083
31.6177	32.6343	31.6179	34.2346	31.6179	34.2846	31.6179	33.6382
31.6344	32.6601	31.6344	34.2514	31.6342	34.3055	31.6344	33.6601
31.6509	32.6829	31.6509	34.2693	31.6509	34.3262	31.6509	33.6818
31.6675	32.7018	31.6677	34.2848	31.6675	34.3422	31.6677	33.7101
31.684	32.7026	31.6842	34.2969	31.684	34.3487	31.684	33.7395
31.7005	32.6917	31.7005	34.2918	31.7003	34.3545	31.7005	33.7526
31.717	32.6965	31.717	34.2941	31.7168	34.3711	31.717	33.7534
31.7336	32.7187	31.7336	34.3021	31.7334	34.3897	31.7336	33.7527
31.7499	32.7442	31.7499	34.3207	31.7499	34.4155	31.7499	33.7634
31.7662	32.7521	31.7662	34.3324	31.7662	34.43	31.7662	33.7733
31.7826	32.7407	31.7824	34.3336	31.7824	34.4266	31.7824	33.7683
31.7989	32.7241	31.7987	34.3269	31.7987	34.4027	31.7987	33.7463
31.8152	32.7209	31.8152	34.3243	31.8152	34.3971	31.8152	33.7378
31.8317	32.7312	31.8317	34.3415	31.8317	34.4117	31.8317	33.7595
31.8483	32.7577	31.8481	34.367	31.8483	34.4408	31.8483	33.7964
31.8648	32.7811	31.8648	34.3823	31.865	34.4708	31.8648	33.8239
31.8817	32.794	31.8815	34.3818	31.8817	34.4865	31.8815	33.8396
31.8987	32.7943	31.8985	34.3847	31.8987	34.4878	31.8985	33.8452
31.9154	32.8136	31.9152	34.3895	31.9154	34.5014	31.9152	33.8548
31.9321	32.8286	31.9319	34.394	31.9321	34.5297	31.9319	33.8727
31.9491	32.8433	31.9489	34.4069	31.9491	34.5583	31.9489	33.9029
31.9658	32.8625	31.9656	34.4137	31.9658	34.5672	31.9656	33.9213
31.9825	32.8729	31.9823	34.4278	31.9825	34.5672	31.9823	33.9332
31.9993	32.8662	31.9991	34.4249	31.9993	34.571	31.9991	33.9322
32.0164	32.8515	32.016	34.4134	32.0162	34.5646	32.0162	33.9226
32.0333	32.8497	32.0331	34.4083	32.0331	34.554	32.0331	33.9081
32.0503	32.8629	32.0501	34.4118	32.0501	34.5616	32.0501	33.9056
32.0672	32.876	32.067	34.4352	32.067	34.5841	32.067	33.9175
32.0841	32.8911	32.0841	34.4735	32.0839	34.6089	32.0839	33.9449
32.1009	32.9159	32.1009	34.5117	32.1007	34.6297	32.1009	33.9693
32.1176	32.9349	32.1176	34.5369	32.1174	34.6341	32.1176	33.9754
32.1343	32.9483	32.1343	34.5487	32.1341	34.6381	32.1343	33.9692
32.1509	32.9449	32.1511	34.5426	32.1507	34.6371	32.1509	33.96
32.1674	32.9397	32.1674	34.5373	32.1672	34.6405	32.1674	33.9609
32.1835	32.931	32.1837	34.5413	32.1835	34.6502	32.1837	33.9761
32.2001	32.9346	32.2003	34.5581	32.2001	34.6735	32.2003	33.9912
32.2164	32.9329	32.2168	34.5694	32.2166	34.6861	32.2168	33.9937
32.2329	32.9249	32.2331	34.5737	32.2331	34.6701	32.2331	33.9924
32.2494	32.9114	32.2496	34.5655	32.2496	34.6426	32.2496	33.9778
32.266	32.9109	32.2662	34.5594	32.2662	34.6297	32.2662	33.9656
32.2825	32.9297	32.2827	34.5695	32.2827	34.6417	32.2827	33.9809
32.299	32.9598	32.2992	34.5806	32.2992	34.6668	32.2992	34.0059
32.3156	32.9879	32.3158	34.603	32.3158	34.6891	32.3158	34.0241
32.3321	33.011	32.3323	34.6176	32.3323	34.7119	32.3323	34.0393
32.3486	33.0202	32.3488	34.6317	32.3488	34.729	32.3488	34.0523
32.3654	33.0266	32.3654	34.6453	32.3654	34.7442	32.3654	34.0667
32.3821	33.0231	32.3821	34.6609	32.3821	34.7499	32.3821	34.071
32.3988	33.0219	32.3988	34.6736	32.3988	34.7668	32.3988	34.0732
32.4157	33.0376	32.4155	34.682	32.4155	34.7711	32.4155	34.0733
32.4327	33.0694	32.4327	34.6881	32.4327	34.775	32.4327	34.0726
32.4498	33.0935	32.4496	34.6976	32.4496	34.7782	32.4498	34.0758
32.467	33.0881	32.4668	34.6877	32.4668	34.7805	32.4668	34.0658
32.4839	33.0742	32.4839	34.6765	32.4839	34.7808	32.4839	34.0639
32.5012	33.0666	32.501	34.6785	32.5008	34.7846	32.501	34.0759
32.5182	33.0686	32.5182	34.6915	32.5182	34.7898	32.5182	34.092
32.5353	33.093	32.5353	34.703	32.5351	34.8016	32.5351	34.1066
32.5522	33.0967	32.5522	34.7153	32.5522	34.814	32.5522	34.1171
32.5692	33.0885	32.5692	34.7217	32.569	34.8277	32.569	34.1188
32.5859	33.0885	32.5859	34.7295	32.5859	34.829	32.5857	34.1123
32.6026	33.0952	32.6026	34.7303	32.6026	34.8193	32.6026	34.1032
32.6194	33.1075	32.6194	34.7388	32.6194	34.8146	32.6194	34.1098
32.6359	33.1092	32.6361	34.7347	32.6361	34.806	32.6359	34.1036
32.6524	33.0907	32.6524	34.7317	32.6526	34.8128	32.6524	34.091
32.6689	33.07	32.6689	34.7364	32.6691	34.8177	32.6689	34.0871
32.6853	33.0563	32.6855	34.732	32.6855	34.8117	32.6855	34.0823
32.7018	33.0522	32.7018	34.7046	32.7018	34.8069	32.7018	34.0741
32.7181	33.0501	32.7181	34.6973	32.7181	34.8103	32.7181	34.0733
32.7343	33.0702	32.7343	34.7208	32.7345	34.8214	32.7345	34.0818
32.7508	33.1179	32.7506	34.7765	32.7508	34.8547	32.7508	34.1161
32.7671	33.1665	32.7671	34.8237	32.7671	34.8999	32.7671	34.1567
32.7836	33.1873	32.7836	34.8472	32.7836	34.9339	32.7836	34.182
32.8	33.19	32.7998	34.8585	32.7998	34.9571	32.8	34.2111
32.8163	33.1959	32.8161	34.8678	32.8161	34.9747	32.8163	34.2267
32.8328	33.2004	32.8328	34.8715	32.8328	34.9849	32.8328	34.2433
32.8494	33.201	32.8494	34.8832	32.8492	34.9924	32.8494	34.2621
32.8657	33.2089	32.8657	34.8935	32.8657	34.9928	32.8657	34.2736
32.8822	33.2218	32.8822	34.9097	32.8822	35.0011	32.8822	34.2858
32.899	33.2357	32.899	34.9179	32.899	35.0153	32.899	34.2817
32.9157	33.2366	32.9155	34.9142	32.9157	35.0167	32.9155	34.2671
32.9322	33.2256	32.9322	34.8917	32.9322	34.9971	32.9322	34.2529
32.9489	33.229	32.9489	34.8932	32.9492	34.9875	32.9492	34.2527
32.9657	33.2442	32.9657	34.9116	32.9659	35.009	32.9657	34.2697
32.9824	33.2712	32.9824	34.9457	32.9824	35.0504	32.9824	34.2996
32.9991	33.2946	32.9991	34.9768	32.9991	35.0924	32.9991	34.3253
33.0161	33.3097	33.0163	34.9914	33.0163	35.1129	33.0163	34.3386
33.033	33.3263	33.033	34.9923	33.0332	35.1137	33.0332	34.3383
33.0497	33.3335	33.0497	34.9697	33.0499	35.0869	33.0497	34.3267
33.0667	33.3448	33.0667	34.9623	33.0669	35.0804	33.0667	34.3283
33.0836	33.3609	33.0836	34.9677	33.0838	35.0926	33.0836	34.3493
33.1003	33.3746	33.1003	34.9712	33.1005	35.0927	33.1003	34.368
33.1171	33.3686	33.1171	34.9665	33.1171	35.0746	33.1171	34.3754
33.1338	33.3426	33.134	34.9535	33.1338	35.0639	33.134	34.3601
33.1507	33.3093	33.1507	34.9407	33.1507	35.0542	33.1507	34.3503
33.1673	33.2907	33.1675	34.9261	33.1673	35.0408	33.1675	34.3485
33.184	33.3049	33.1842	34.9376	33.184	35.0398	33.1842	34.3585
33.2009	33.3438	33.2009	34.9609	33.2009	35.0642	33.2009	34.3643
33.2177	33.38	33.2177	34.9783	33.2175	35.0813	33.2177	34.3777
33.2342	33.4202	33.2344	35.0053	33.2342	35.1095	33.2344	34.3939
33.2509	33.4383	33.2511	35.0294	33.2509	35.1335	33.2509	34.4133
33.2677	33.4437	33.2677	35.0435	33.2675	35.1448	33.2677	34.4325
33.2842	33.4456	33.2842	35.0498	33.284	35.1418	33.2842	34.4347
33.3007	33.4581	33.3007	35.0659	33.3005	35.1434	33.3007	34.4342
[truncated: 367 more rows]

## Sheet: Fig.2f
1	0.0943	0.005
2	0.0255	0.003
3	20.8882	0.2

## Sheet: Fig.3b
pH		Na		K		Ca
0.1	194.3	0.1	229.3	0.1	230.8	0.1	242.7
0.2	194.3	0.2	229.3	0.2	230.8	0.2	242.7
0.3	194.4	0.3	229.3	0.3	230.8	0.3	242.7
0.4	194.4	0.4	229.3	0.4	230.8	0.4	242.7
0.5	194.4	0.5	229.3	0.5	230.8	0.5	242.7
0.6	194.4	0.6	229.3	0.6	230.9	0.6	242.7
0.7	194.4	0.7	229.3	0.7	230.9	0.7	242.7
0.8	194.4	0.8	229.3	0.8	230.9	0.8	242.7
0.9	194.4	0.9	229.3	0.9	230.9	0.9	242.7
1	194.4	1	229.3	1	230.9	1	242.7
1.1	194.4	1.1	229.3	1.1	230.9	1.1	242.7
1.2	194.4	1.2	229.3	1.2	230.9	1.2	242.7
1.3	194.4	1.3	229.3	1.3	230.9	1.3	242.7
1.4	194.4	1.4	229.3	1.4	230.9	1.4	242.7
1.5	194.4	1.5	229.3	1.5	230.9	1.5	242.7
1.6	194.4	1.6	229.3	1.6	230.9	1.6	242.7
1.7	194.4	1.7	229.3	1.7	230.9	1.7	242.7
1.8	194.4	1.8	229.3	1.8	230.9	1.8	242.7
1.9	194.4	1.9	229.3	1.9	230.9	1.9	242.7
2	194.4	2	229.3	2	230.9	2	242.7
2.1	194.4	2.1	229.3	2.1	230.9	2.1	242.7
2.2	194.4	2.2	229.3	2.2	230.9	2.2	242.7
2.3	194.4	2.3	229.3	2.3	230.9	2.3	242.7
2.4	194.4	2.4	229.3	2.4	231	2.4	242.7
2.5	194.4	2.5	229.3	2.5	230.9	2.5	242.7
2.6	194.4	2.6	229.3	2.6	230.9	2.6	242.7
2.7	194.4	2.7	229.3	2.7	230.9	2.7	242.7
2.8	194.4	2.8	229.3	2.8	230.9	2.8	242.7
2.9	194.4	2.9	229.3	2.9	230.9	2.9	242.7
3	194.4	3	229.3	3	230.9	3	242.7
3.1	194.4	3.1	229.3	3.1	230.9	3.1	242.7
3.2	194.4	3.2	229.3	3.2	230.9	3.2	242.7
3.3	194.4	3.3	229.3	3.3	230.9	3.3	242.7
3.4	194.4	3.4	229.3	3.4	230.9	3.4	242.7
3.5	194.4	3.5	229.3	3.5	230.9	3.5	242.7
3.6	194.4	3.6	229.3	3.6	230.9	3.6	242.6
3.7	194.4	3.7	229.3	3.7	230.9	3.7	242.7
3.8	194.4	3.8	229.3	3.8	230.9	3.8	242.6
3.9	194.4	3.9	229.3	3.9	230.9	3.9	242.6
4	194.4	4	229.3	4	230.9	4	242.6
4.1	194.4	4.1	229.3	4.1	231	4.1	242.6
4.2	194.4	4.2	229.3	4.2	230.9	4.2	242.6
4.3	194.4	4.3	229.3	4.3	231	4.3	242.6
4.4	194.4	4.4	229.3	4.4	231	4.4	242.6
4.5	194.4	4.5	229.3	4.5	231	4.5	242.6
4.6	194.4	4.6	229.3	4.6	231	4.6	242.6
4.7	194.4	4.7	229.3	4.7	230.9	4.7	242.6
4.8	194.4	4.8	229.3	4.8	231	4.8	242.6
4.9	194.4	4.9	229.3	4.9	231	4.9	242.6
5	194.4	5	229.3	5	231	5	242.6
5.1	194.4	5.1	229.3	5.1	231	5.1	242.6
5.2	194.4	5.2	229.3	5.2	231	5.2	242.6
5.3	194.4	5.3	229.3	5.3	231	5.3	242.6
5.4	194.4	5.4	229.3	5.4	231	5.4	242.6
5.5	194.4	5.5	229.2	5.5	231	5.5	242.6
5.6	194.4	5.6	229.2	5.6	231	5.6	242.6
5.7	194.4	5.7	229.3	5.7	231	5.7	242.6
5.8	194.4	5.8	229.2	5.8	231	5.8	242.6
5.9	194.4	5.9	229.2	5.9	231	5.9	242.6
6	194.4	6	229.3	6	231	6	242.6
6.1	194.4	6.1	229.2	6.1	231	6.1	242.6
6.2	194.4	6.2	229.2	6.2	231	6.2	242.6
6.3	194.4	6.3	229.2	6.3	231	6.3	242.6
6.4	194.4	6.4	229.3	6.4	231	6.4	242.6
6.5	194.4	6.5	229.2	6.5	230.9	6.5	242.6
6.6	194.4	6.6	229.2	6.6	231	6.6	242.6
6.7	194.3	6.7	229.2	6.7	231	6.7	242.6
6.8	194.4	6.8	229.2	6.8	231	6.8	242.5
6.9	194.3	6.9	229.2	6.9	230.9	6.9	242.5
7	194.3	7	229.2	7	231	7	242.5
7.1	194.4	7.1	229.2	7.1	230.9	7.1	242.5
7.2	194.4	7.2	229.2	7.2	231	7.2	242.5
7.3	194.4	7.3	229.2	7.3	230.9	7.3	242.5
7.4	194.4	7.4	229.2	7.4	231	7.4	242.5
7.5	194.4	7.5	229.2	7.5	231	7.5	242.5
7.6	194.4	7.6	229.2	7.6	231	7.6	242.5
7.7	194.4	7.7	229.2	7.7	231	7.7	242.5
7.8	194.4	7.8	229.2	7.8	230.9	7.8	242.5
7.9	194.4	7.9	229.2	7.9	230.9	7.9	242.5
8	194.4	8	229.2	8	231	8	242.5
8.1	194.4	8.1	229.2	8.1	231	8.1	242.5
8.2	194.4	8.2	229.2	8.2	231	8.2	242.5
8.3	194.4	8.3	229.2	8.3	231	8.3	242.5
8.4	194.4	8.4	229.2	8.4	231	8.4	242.5
8.5	194.4	8.5	229.2	8.5	230.9	8.5	242.5
8.6	194.4	8.6	229.2	8.6	230.9	8.6	242.5
8.7	194.4	8.7	229.2	8.7	230.9	8.7	242.5
8.8	194.3	8.8	229.2	8.8	231	8.8	242.5
8.9	194.4	8.9	229.2	8.9	230.9	8.9	242.5
9	194.4	9	229.2	9	230.9	9	242.5
9.1	194.4	9.1	229.2	9.1	230.9	9.1	242.5
9.2	194.4	9.2	229.2	9.2	231	9.2	242.5
9.3	194.4	9.3	229.2	9.3	230.9	9.3	242.5
9.4	194.3	9.4	229.2	9.4	231	9.4	242.5
9.5	194.4	9.5	229.2	9.5	231	9.5	242.5
9.6	194.4	9.6	229.2	9.6	230.9	9.6	242.5
9.7	194.4	9.7	229.2	9.7	231	9.7	242.5
9.8	194.3	9.8	229.2	9.8	231	9.8	242.5
9.9	194.3	9.9	229.2	9.9	230.9	9.9	242.5
10	194.4	10	229.2	10	231	10	242.5
10.1	194.4	10.1	229.2	10.1	231	10.1	242.5
10.2	194.4	10.2	229.2	10.2	231	10.2	242.4
10.3	194.4	10.3	229.2	10.3	231	10.3	242.5
10.4	194.3	10.4	229.2	10.4	231	10.4	242.4
10.5	194.4	10.5	229.2	10.5	231	10.5	242.4
10.6	194.3	10.6	229.2	10.6	231	10.6	242.4
10.7	194.4	10.7	229.2	10.7	231	10.7	242.4
10.8	194.3	10.8	229.2	10.8	231	10.8	242.4
10.9	194.4	10.9	229.2	10.9	231	10.9	242.4
11	194.4	11	229.2	11	231	11	242.4
11.1	194.4	11.1	229.2	11.1	231	11.1	242.4
11.2	194.3	11.2	229.2	11.2	231	11.2	242.4
11.3	194.4	11.3	229.2	11.3	231	11.3	242.4
11.4	194.3	11.4	229.2	11.4	231	11.4	242.4
11.5	194.4	11.5	229.2	11.5	231	11.5	242.4
11.6	194.4	11.6	229.2	11.6	231	11.6	242.4
11.7	194.3	11.7	229.2	11.7	231	11.7	242.4
11.8	194.3	11.8	229.2	11.8	231	11.8	242.4
11.9	194.3	11.9	229.2	11.9	231	11.9	242.4
12	194.4	12	229.2	12	231	12	242.4
12.1	194.3	12.1	229.2	12.1	231	12.1	242.4
12.2	194.4	12.2	229.2	12.2	231	12.2	242.4
12.3	194.4	12.3	229.2	12.3	231	12.3	242.4
12.4	194.3	12.4	229.2	12.4	231	12.4	242.4
12.5	194.3	12.5	229.2	12.5	231	12.5	242.4
12.6	194.4	12.6	229.2	12.6	231	12.6	242.4
12.7	194.4	12.7	229.2	12.7	231	12.7	242.4
12.8	194.3	12.8	229.2	12.8	231	12.8	242.4
12.9	194.3	12.9	229.2	12.9	231	12.9	242.4
13	194.3	13	229.2	13	231	13	242.4
13.1	194.3	13.1	229.2	13.1	231	13.1	242.4
13.2	194.3	13.2	229.2	13.2	231	13.2	242.4
13.3	194.3	13.3	229.2	13.3	231	13.3	242.4
13.4	194.4	13.4	229.1	13.4	231	13.4	242.4
13.5	194.4	13.5	229.2	13.5	231	13.5	242.4
13.6	194.4	13.6	229.1	13.6	231	13.6	242.4
13.7	194.3	13.7	229.1	13.7	231	13.7	242.4
13.8	194.3	13.8	229.1	13.8	231	13.8	242.4
13.9	194.3	13.9	229.1	13.9	231	13.9	242.4
14	194.3	14	229.1	14	231	14	242.3
14.1	194.4	14.1	229.1	14.1	231	14.1	242.3
14.2	194.3	14.2	229.1	14.2	231	14.2	242.4
14.3	194.3	14.3	229.2	14.3	231	14.3	242.3
14.4	194.3	14.4	229.1	14.4	231	14.4	242.3
14.5	194.3	14.5	229.1	14.5	231	14.5	242.3
14.6	194.4	14.6	229.1	14.6	231	14.6	242.3
14.7	194.3	14.7	229.1	14.7	231	14.7	242.3
14.8	194.3	14.8	229.1	14.8	231	14.8	242.3
14.9	194.3	14.9	229.1	14.9	231	14.9	242.3
15	194.3	15	229.1	15	231	15	242.3
15.1	194.3	15.1	229.1	15.1	231	15.1	242.3
15.2	194.4	15.2	229.1	15.2	231	15.2	242.3
15.3	194.3	15.3	229.1	15.3	231	15.3	242.3
15.4	194.3	15.4	229.1	15.4	231	15.4	242.3
15.5	194.4	15.5	229.1	15.5	231	15.5	242.3
15.6	194.3	15.6	229.1	15.6	231	15.6	242.3
15.7	194.3	15.7	229.1	15.7	231	15.7	242.3
15.8	194.3	15.8	229.1	15.8	231	15.8	242.3
15.9	194.3	15.9	229.1	15.9	231	15.9	242.3
16	194.3	16	229.1	16	231	16	242.3
16.1	194.3	16.1	229.1	16.1	231	16.1	242.3
16.2	194.3	16.2	229.1	16.2	231	16.2	242.3
16.3	194.3	16.3	229.1	16.3	231	16.3	242.3
16.4	194.3	16.4	229.1	16.4	231	16.4	242.3
16.5	194.3	16.5	229.1	16.5	231	16.5	242.3
16.6	194.3	16.6	229.1	16.6	231	16.6	242.3
16.7	194.3	16.7	229.1	16.7	231	16.7	242.3
16.8	194.3	16.8	229.1	16.8	231	16.8	242.3
16.9	194.3	16.9	229.1	16.9	231	16.9	242.3
17	194.3	17	229.1	17	231	17	242.3
17.1	194.4	17.1	229.1	17.1	231	17.1	242.3
17.2	194.3	17.2	229.1	17.2	231	17.2	242.3
17.3	194.3	17.3	229.1	17.3	231	17.3	242.3
17.4	194.3	17.4	229.1	17.4	231	17.4	242.3
17.5	194.3	17.5	229.1	17.5	231	17.5	242.3
17.6	194.3	17.6	229.1	17.6	231	17.6	242.3
17.7	194.3	17.7	229.1	17.7	231	17.7	242.3
17.8	194.3	17.8	229.1	17.8	231	17.8	242.2
17.9	194.3	17.9	229.1	17.9	231	17.9	242.2
18	194.3	18	229.1	18	231	18	242.3
18.1	194.3	18.1	229.1	18.1	231	18.1	242.2
18.2	194.3	18.2	229.1	18.2	231	18.2	242.2
18.3	194.3	18.3	229.1	18.3	231	18.3	242.2
18.4	194.3	18.4	229.1	18.4	231	18.4	242.2
18.5	194.3	18.5	229.1	18.5	231	18.5	242.2
18.6	194.3	18.6	229.1	18.6	231	18.6	242.2
18.7	194.3	18.7	229.1	18.7	231	18.7	242.2
18.8	194.3	18.8	229.1	18.8	231	18.8	242.2
18.9	194.3	18.9	229.1	18.9	231	18.9	242.2
19	194.3	19	229.1	19	231.1	19	242.2
19.1	194.3	19.1	229.1	19.1	231.1	19.1	242.2
19.2	194.3	19.2	229.1	19.2	231.1	19.2	242.2
19.3	194.3	19.3	229.1	19.3	231.1	19.3	242.2
19.4	194.3	19.4	229.1	19.4	231.1	19.4	242.2
19.5	194.3	19.5	229.1	19.5	231.1	19.5	242.2
19.6	194.3	19.6	229.1	19.6	231.1	19.6	242.2
19.7	194.3	19.7	229.1	19.7	231.1	19.7	242.2
19.8	194.3	19.8	229.1	19.8	231.1	19.8	242.2
19.9	194.3	19.9	229.1	19.9	231.1	19.9	242.2
20	194.3	20	229.1	20	231.1	20	242.2
20.1	194.3	20.1	229.1	20.1	231.1	20.1	242.2
20.2	194.3	20.2	229.1	20.2	231.1	20.2	242.2
20.3	194.3	20.3	229.1	20.3	231.1	20.3	242.2
20.4	194.3	20.4	229.1	20.4	231.1	20.4	242.2
20.5	194.3	20.5	229.1	20.5	231.1	20.5	242.2
20.6	194.3	20.6	229.1	20.6	231.1	20.6	242.2
20.7	194.3	20.7	229.1	20.7	231.1	20.7	242.2
20.8	194.3	20.8	229.1	20.8	231.1	20.8	242.1
20.9	194.3	20.9	229.1	20.9	231.1	20.9	242.2
21	194.3	21	229.1	21	231.1	21	242.1
21.1	194.3	21.1	229	21.1	231.1	21.1	242.2
21.2	194.3	21.2	229	21.2	231.1	21.2	242.1
21.3	194.3	21.3	229.1	21.3	231.1	21.3	242.1
21.4	194.3	21.4	229	21.4	231.1	21.4	242.1
21.5	194.3	21.5	229	21.5	231.1	21.5	242.1
21.6	194.3	21.6	229	21.6	231.1	21.6	242.1
21.7	194.3	21.7	229	21.7	231.1	21.7	242.1
21.8	194.3	21.8	229	21.8	231.1	21.8	242.1
21.9	194.3	21.9	229	21.9	231.1	21.9	242.1
22	194.3	22	229	22	231.1	22	242.1
22.1	194.3	22.1	229	22.1	231.1	22.1	242.1
22.2	194.3	22.2	229	22.2	231.1	22.2	242.1
22.3	194.3	22.3	229	22.3	231.1	22.3	242.1
22.4	194.3	22.4	229	22.4	231.1	22.4	242.1
22.5	194.3	22.5	229	22.5	231.1	22.5	242.1
22.6	194.3	22.6	229	22.6	231.1	22.6	242.1
22.7	194.3	22.7	229	22.7	231.1	22.7	242.1
22.8	194.3	22.8	229	22.8	231.1	22.8	242.1
22.9	194.3	22.9	229	22.9	231.1	22.9	242.1
23	194.3	23	229	23	231.1	23	242.1
23.1	194.3	23.1	229	23.1	231.1	23.1	242.1
23.2	194.3	23.2	229	23.2	231.1	23.2	242.1
23.3	194.3	23.3	229	23.3	231.1	23.3	242.1
23.4	194.3	23.4	229	23.4	231.1	23.4	242.1
23.5	194.3	23.5	229	23.5	231.1	23.5	242.1
23.6	194.3	23.6	229	23.6	231.1	23.6	242.1
23.7	194.3	23.7	229	23.7	231.1	23.7	242.1
23.8	194.3	23.8	229	23.8	231.1	23.8	242
23.9	194.3	23.9	229	23.9	231.1	23.9	242.1
24	194.3	24	229	24	231.1	24	242.1
24.1	194.3	24.1	229	24.1	231.2	24.1	242
24.2	194.3	24.2	229	24.2	231.2	24.2	242
24.3	194.3	24.3	229	24.3	231.2	24.3	242
24.4	194.3	24.4	229	24.4	231.2	24.4	242
24.5	194.3	24.5	229	24.5	231.2	24.5	242
24.6	194.3	24.6	229	24.6	231.2	24.6	242
24.7	194.3	24.7	229	24.7	231.2	24.7	242
24.8	194.3	24.8	229	24.8	231.2	24.8	242
24.9	194.3	24.9	229	24.9	231.2	24.9	242
25	194.3	25	229	25	231.2	25	242
25.1	194.3	25.1	229	25.1	231.2	25.1	242
25.2	194.3	25.2	229	25.2	231.1	25.2	242
25.3	194.3	25.3	229	25.3	231.1	25.3	242
25.4	194.3	25.4	229	25.4	231.1	25.4	242
25.5	194.3	25.5	229	25.5	231.1	25.5	242
25.6	194.3	25.6	229	25.6	231.1	25.6	242
25.7	194.3	25.7	229	25.7	231.1	25.7	242
25.8	194.3	25.8	229	25.8	231.1	25.8	242
25.9	194.3	25.9	229	25.9	231.1	25.9	242
26	194.3	26	229	26	231.1	26	242
26.1	194.3	26.1	229	26.1	231.1	26.1	242
26.2	194.3	26.2	229	26.2	231.1	26.2	242
26.3	194.3	26.3	229	26.3	231.1	26.3	242
26.4	194.3	26.4	229	26.4	231.1	26.4	242
26.5	194.3	26.5	229	26.5	231.1	26.5	242
26.6	194.3	26.6	229	26.6	231.1	26.6	242
26.7	194.3	26.7	229	26.7	231.1	26.7	242
26.8	194.3	26.8	229	26.8	231.1	26.8	242
26.9	194.3	26.9	229	26.9	231.1	26.9	242
27	194.3	27	229	27	231.1	27	242
27.1	194.3	27.1	229	27.1	231.1	27.1	242
27.2	194.3	27.2	229	27.2	231.1	27.2	241.9
27.3	194.3	27.3	229	27.3	231.1	27.3	241.9
27.4	194.3	27.4	229	27.4	231.1	27.4	241.9
27.5	194.3	27.5	229	27.5	231.1	27.5	241.9
27.6	194.3	27.6	229	27.6	231.1	27.6	241.9
27.7	194.3	27.7	229	27.7	231.1	27.7	241.9
27.8	194.3	27.8	229	27.8	231.1	27.8	241.9
27.9	194.3	27.9	229	27.9	231.1	27.9	241.9
28	194.3	28	229	28	231.1	28	241.9
28.1	194.3	28.1	229	28.1	231.1	28.1	241.9
28.2	194.3	28.2	229	28.2	231.1	28.2	241.9
28.3	194.3	28.3	229	28.3	231.1	28.3	241.9
28.4	194.3	28.4	229	28.4	231.1	28.4	241.9
28.5	194.3	28.5	229	28.5	231.1	28.5	241.9
28.6	194.3	28.6	229	28.6	231.1	28.6	241.9
28.7	194.3	28.7	229	28.7	231.1	28.7	241.9
28.8	194.3	28.8	229	28.8	231.1	28.8	241.9
28.9	194.3	28.9	229	28.9	231.1	28.9	241.9
29	194.3	29	229	29	231.1	29	241.9
29.1	194.3	29.1	228.9	29.1	231.1	29.1	241.9
29.2	194.3	29.2	228.9	29.2	231.1	29.2	241.9
29.3	194.3	29.3	228.9	29.3	231.1	29.3	241.9
29.4	194.3	29.4	228.9	29.4	231.1	29.4	241.9
29.5	194.3	29.5	229	29.5	231.1	29.5	241.9
29.6	194.3	29.6	228.9	29.6	231.1	29.6	241.9
29.7	194.3	29.7	228.9	29.7	231.1	29.7	241.8
29.8	194.3	29.8	228.9	29.8	231.1	29.8	241.8
29.9	194.3	29.9	228.9	29.9	231.1	29.9	241.9
30	194.3	30	228.9	30	231.1	30	241.8
30.1	194.3	30.1	228.9	30.1	231.1	30.1	241.8
30.2	194.3	30.2	228.9	30.2	231.2	30.2	241.8
30.3	194.3	30.3	228.9	30.3	231.2	30.3	241.8
30.4	194.3	30.4	228.9	30.4	231.2	30.4	241.8
30.5	194.3	30.5	228.9	30.5	231.2	30.5	241.8
30.6	194.3	30.6	228.9	30.6	231.2	30.6	241.8
30.7	194.3	30.7	228.9	30.7	231.2	30.7	241.8
30.8	194.3	30.8	228.9	30.8	231.2	30.8	241.8
30.9	194.3	30.9	228.9	30.9	231.2	30.9	241.8
31	194.3	31	228.9	31	231.2	31	241.8
31.1	194.3	31.1	228.9	31.1	231.2	31.1	241.8
31.2	194.3	31.2	228.9	31.2	231.2	31.2	241.8
31.3	194.3	31.3	228.9	31.3	231.2	31.3	241.8
31.4	194.3	31.4	228.9	31.4	231.2	31.4	241.8
31.5	194.3	31.5	228.9	31.5	231.2	31.5	241.8
31.6	194.3	31.6	228.9	31.6	231.2	31.6	241.8
31.7	194.3	31.7	228.9	31.7	231.2	31.7	241.8
31.8	194.3	31.8	228.9	31.8	231.3	31.8	241.8
31.9	194.3	31.9	228.9	31.9	231.2	31.9	241.8
32	194.3	32	228.9	32	231.2	32	241.8
32.1	194.3	32.1	228.9	32.1	231.2	32.1	241.8
32.2	194.3	32.2	228.9	32.2	231.2	32.2	241.8
32.3	194.3	32.3	228.9	32.3	231.2	32.3	241.8
32.4	194.3	32.4	228.9	32.4	231.2	32.4	241.8
32.5	194.3	32.5	228.9	32.5	231.2	32.5	241.8
32.6	194.3	32.6	228.9	32.6	231.2	32.6	241.8
32.7	194.3	32.7	228.9	32.7	231.2	32.7	241.8
32.8	194.3	32.8	228.9	32.8	231.2	32.8	241.8
32.9	194.3	32.9	228.9	32.9	231.2	32.9	241.8
33	194.3	33	228.9	33	231.2	33	241.8
33.1	194.3	33.1	228.9	33.1	231.2	33.1	241.7
33.2	194.3	33.2	228.9	33.2	231.2	33.2	241.7
33.3	194.3	33.3	228.9	33.3	231.2	33.3	241.7
33.4	194.3	33.4	228.9	33.4	231.2	33.4	241.7
33.5	194.3	33.5	228.9	33.5	231.2	33.5	241.7
33.6	194.3	33.6	228.9	33.6	231.2	33.6	241.7
33.7	194.3	33.7	228.9	33.7	231.2	33.7	241.7
33.8	194.3	33.8	228.9	33.8	231.2	33.8	241.7
33.9	194.3	33.9	228.9	33.9	231.2	33.9	241.7
34	194.3	34	228.9	34	231.2	34	241.7
34.1	194.3	34.1	228.9	34.1	231.2	34.1	241.7
34.2	194.3	34.2	228.9	34.2	231.2	34.2	241.7
34.3	194.3	34.3	228.9	34.3	231.2	34.3	241.7
34.4	194.3	34.4	228.9	34.4	231.2	34.4	241.7
34.5	194.3	34.5	228.9	34.5	231.2	34.5	241.7
34.6	194.3	34.6	228.8	34.6	231.2	34.6	241.7
34.7	194.3	34.7	228.9	34.7	231.2	34.7	241.7
34.8	194.3	34.8	228.9	34.8	231.2	34.8	241.7
34.9	194.3	34.9	228.8	34.9	231.2	34.9	241.7
35	194.3	35	228.9	35	231.2	35	241.7
35.1	194.3	35.1	228.8	35.1	231.2	35.1	241.7
35.2	194.3	35.2	228.9	35.2	231.2	35.2	241.7
35.3	194.3	35.3	228.9	35.3	231.2	35.3	241.7
35.4	194.3	35.4	228.8	35.4	231.2	35.4	241.7
35.5	194.3	35.5	228.9	35.5	231.2	35.5	241.7
35.6	194.3	35.6	228.9	35.6	231.2	35.6	241.7
35.7	194.3	35.7	228.9	35.7	231.2	35.7	241.7
35.8	194.3	35.8	228.9	35.8	231.2	35.8	241.6
35.9	194.3	35.9	228.9	35.9	231.2	35.9	241.7
36	194.3	36	228.9	36	231.2	36	241.7
36.1	194.3	36.1	228.9	36.1	231.2	36.1	241.6
36.2	194.3	36.2	228.9	36.2	231.2	36.2	241.6
36.3	194.3	36.3	228.9	36.3	231.2	36.3	241.6
36.4	194.3	36.4	228.9	36.4	231.2	36.4	241.6
36.5	194.3	36.5	228.8	36.5	231.2	36.5	241.6
36.6	194.3	36.6	228.8	36.6	231.2	36.6	241.6
36.7	194.3	36.7	228.8	36.7	231.2	36.7	241.6
36.8	194.3	36.8	228.8	36.8	231.2	36.8	241.6
36.9	194.3	36.9	228.8	36.9	231.2	36.9	241.6
37	194.3	37	228.8	37	231.2	37	241.6
37.1	194.3	37.1	228.8	37.1	231.2	37.1	241.6
37.2	194.3	37.2	228.8	37.2	231.2	37.2	241.6
37.3	194.3	37.3	228.8	37.3	231.2	37.3	241.6
37.4	194.3	37.4	228.8	37.4	231.2	37.4	241.6
37.5	194.3	37.5	228.8	37.5	231.2	37.5	241.6
37.6	194.3	37.6	228.8	37.6	231.2	37.6	241.6
37.7	194.3	37.7	228.8	37.7	231.2	37.7	241.6
37.8	194.3	37.8	228.8	37.8	231.2	37.8	241.6
37.9	194.3	37.9	228.8	37.9	231.2	37.9	241.6
38	194.3	38	228.8	38	231.2	38	241.6
38.1	194.3	38.1	228.8	38.1	231.2	38.1	241.6
38.2	194.3	38.2	228.8	38.2	231.2	38.2	241.6
38.3	194.3	38.3	228.8	38.3	231.2	38.3	241.6
38.4	194.3	38.4	228.8	38.4	231.2	38.4	241.6
38.5	194.3	38.5	228.8	38.5	231.2	38.5	241.6
38.6	194.3	38.6	228.8	38.6	231.2	38.6	241.6
38.7	194.3	38.7	228.8	38.7	231.2	38.7	241.6
38.8	194.3	38.8	228.8	38.8	231.2	38.8	241.6
38.9	194.3	38.9	228.8	38.9	231.2	38.9	241.6
39	194.3	39	228.8	39	231.2	39	241.6
39.1	194.3	39.1	228.8	39.1	231.2	39.1	241.6
39.2	194.3	39.2	228.8	39.2	231.2	39.2	241.5
39.3	194.3	39.3	228.8	39.3	231.2	39.3	241.6
39.4	194.3	39.4	228.8	39.4	231.2	39.4	241.5
39.5	194.3	39.5	228.8	39.5	231.2	39.5	241.5
39.6	194.3	39.6	228.8	39.6	231.2	39.6	241.5
39.7	194.3	39.7	228.8	39.7	231.2	39.7	241.5
39.8	194.3	39.8	228.8	39.8	231.2	39.8	241.5
39.9	194.3	39.9	228.8	39.9	231.2	39.9	241.5
40	194.3	40	228.8	40	231.2	40	241.5
40.1	194.3	40.1	228.8	40.1	231.2	40.1	241.5
40.2	194.3	40.2	228.8	40.2	231.2	40.2	241.5
40.3	194.3	40.3	228.8	40.3	231.2	40.3	241.5
40.4	194.3	40.4	228.8	40.4	231.2	40.4	241.5
40.5	194.3	40.5	228.8	40.5	231.2	40.5	241.5
40.6	194.3	40.6	228.8	40.6	231.2	40.6	241.5
40.7	194.3	40.7	228.8	40.7	231.2	40.7	241.5
40.8	194.3	40.8	228.8	40.8	231.2	40.8	241.5
40.9	194.3	40.9	228.8	40.9	231.2	40.9	241.5
41	194.3	41	228.8	41	231.1	41	241.5
41.1	194.3	41.1	228.8	41.1	231.2	41.1	241.5
41.2	194.3	41.2	228.8	41.2	231.1	41.2	241.5
41.3	194.2	41.3	228.8	41.3	231.1	41.3	241.5
41.4	194.3	41.4	228.8	41.4	231.1	41.4	241.5
41.5	194.2	41.5	228.8	41.5	231.1	41.5	241.5
41.6	194.2	41.6	228.8	41.6	231.1	41.6	241.5
41.7	194.2	41.7	228.8	41.7	231.1	41.7	241.5
41.8	194.3	41.8	228.8	41.8	231.1	41.8	241.5
41.9	194.2	41.9	228.8	41.9	231.2	41.9	241.5
42	194.3	42	228.8	42	231.1	42	241.5
42.1	194.3	42.1	228.8	42.1	231.2	42.1	241.5
42.2	194.2	42.2	228.8	42.2	231.1	42.2	241.4
42.3	194.2	42.3	228.8	42.3	231.1	42.3	241.5
42.4	194.3	42.4	228.8	42.4	231.1	42.4	241.5
42.5	194.2	42.5	228.8	42.5	231.2	42.5	241.5
42.6	194.2	42.6	228.8	42.6	231.2	42.6	241.5
42.7	194.2	42.7	228.8	42.7	231.2	42.7	241.4
42.8	194.3	42.8	228.8	42.8	231.2	42.8	241.5
42.9	194.2	42.9	228.8	42.9	231.2	42.9	241.4
43	194.2	43	228.8	43	231.2	43	241.4
43.1	194.3	43.1	228.8	43.1	231.2	43.1	241.4
43.2	194.3	43.2	228.8	43.2	231.2	43.2	241.4
43.3	194.2	43.3	228.8	43.3	231.2	43.3	241.4
43.4	194.2	43.4	228.8	43.4	231.2	43.4	241.4
43.5	194.3	43.5	228.8	43.5	231.2	43.5	241.4
43.6	194.2	43.6	228.8	43.6	231.2	43.6	241.4
43.7	194.2	43.7	228.8	43.7	231.2	43.7	241.4
43.8	194.2	43.8	228.8	43.8	231.2	43.8	241.4
43.9	194.2	43.9	228.8	43.9	231.2	43.9	241.4
44	194.2	44	228.8	44	231.1	44	241.4
44.1	194.2	44.1	228.8	44.1	231.2	44.1	241.4
44.2	194.2	44.2	228.8	44.2	231.2	44.2	241.4
44.3	194.2	44.3	228.8	44.3	231.1	44.3	241.4
44.4	194.2	44.4	228.7	44.4	231.2	44.4	241.4
44.5	194.2	44.5	228.7	44.5	231.2	44.5	241.4
44.6	194.2	44.6	228.8	44.6	231.1	44.6	241.4
44.7	194.2	44.7	228.7	44.7	231.2	44.7	241.4
44.8	194.2	44.8	228.7	44.8	231.1	44.8	241.4
44.9	194.2	44.9	228.7	44.9	231.1	44.9	241.4
45	194.2	45	228.7	45	231.1	45	241.4
45.1	194.2	45.1	228.7	45.1	231.1	45.1	241.4
45.2	194.2	45.2	228.7	45.2	231.1	45.2	241.4
45.3	194.2	45.3	228.7	45.3	231.1	45.3	241.4
45.4	194.2	45.4	228.8	45.4	231.2	45.4	241.4
45.5	194.2	45.5	228.7	45.5	231.1	45.5	241.3
45.6	194.2	45.6	228.7	45.6	231.2	45.6	241.4
45.7	194.2	45.7	228.7	45.7	231.1	45.7	241.4
45.8	194.2	45.8	228.7	45.8	231.1	45.8	241.4
45.9	194.2	45.9	228.7	45.9	231.1	45.9	241.4
46	194.2	46	228.7	46	231.1	46	241.4
46.1	194.2	46.1	228.7	46.1	231.1	46.1	241.3
46.2	194.2	46.2	228.7	46.2	231.1	46.2	241.4
46.3	194.2	46.3	228.7	46.3	231.1	46.3	241.3
46.4	194.2	46.4	228.7	46.4	231.1	46.4	241.3
46.5	194.2	46.5	228.7	46.5	231.1	46.5	241.3
46.6	194.2	46.6	228.7	46.6	231.1	46.6	241.3
46.7	194.2	46.7	228.7	46.7	231.1	46.7	241.3
46.8	194.2	46.8	228.7	46.8	231.1	46.8	241.3
46.9	194.2	46.9	228.7	46.9	231.2	46.9	241.3
47	194.2	47	228.7	47	231.2	47	241.3
47.1	194.2	47.1	228.7	47.1	231.2	47.1	241.3
47.2	194.2	47.2	228.7	47.2	231.1	47.2	241.3
47.3	194.2	47.3	228.7	47.3	231.2	47.3	241.3
47.4	194.2	47.4	228.7	47.4	231.2	47.4	241.3
47.5	194.2	47.5	228.7	47.5	231.1	47.5	241.3
47.6	194.2	47.6	228.7	47.6	231.2	47.6	241.3
47.7	194.2	47.7	228.7	47.7	231.2	47.7	241.3
47.8	194.2	47.8	228.7	47.8	231.2	47.8	241.3
47.9	194.2	47.9	228.7	47.9	231.2	47.9	241.3
48	194.2	48	228.7	48	231.2	48	241.3
48.1	194.2	48.1	228.7	48.1	231.2	48.1	241.3
48.2	194.2	48.2	228.7	48.2	231.2	48.2	241.3
48.3	194.2	48.3	228.7	48.3	231.2	48.3	241.3
48.4	194.2	48.4	228.7	48.4	231.2	48.4	241.3
48.5	194.2	48.5	228.7	48.5	231.2	48.5	241.3
48.6	194.2	48.6	228.7	48.6	231.2	48.6	241.3
48.7	194.2	48.7	228.7	48.7	231.2	48.7	241.3
48.8	194.2	48.8	228.7	48.8	231.2	48.8	241.3
48.9	194.2	48.9	228.7	48.9	231.2	48.9	241.3
49	194.2	49	228.7	49	231.2	49	241.3
49.1	194.2	49.1	228.7	49.1	231.2	49.1	241.3
49.2	194.2	49.2	228.7	49.2	231.2	49.2	241.3
49.3	194.2	49.3	228.7	49.3	231.2	49.3	241.3
49.4	194.2	49.4	228.7	49.4	231.2	49.4	241.3
49.5	194.2	49.5	228.7	49.5	231.2	49.5	241.3
49.6	194.2	49.6	228.7	49.6	231.2	49.6	241.3
49.7	194.2	49.7	228.7	49.7	231.2	49.7	241.3
49.8	194.2	49.8	228.7	49.8	231.2	49.8	241.2
49.9	194.2	49.9	228.7	49.9	231.2	49.9	241.2
50	194.2	50	228.7	50	231.2	50	241.2
50.1	194.2	50.1	228.7	50.1	231.2	50.1	241.2
50.2	194.2	50.2	228.7	50.2	231.2	50.2	241.2
50.3	194.2	50.3	228.7	50.3	231.2	50.3	241.2
50.4	194.2	50.4	228.7	50.4	231.2	50.4	241.2
50.5	194.2	50.5	228.7	50.5	231.2	50.5	241.2
50.6	194.2	50.6	228.7	50.6	231.2	50.6	241.2
50.7	194.2	50.7	228.7	50.7	231.2	50.7	241.2
50.8	194.2	50.8	228.7	50.8	231.2	50.8	241.2
50.9	194.2	50.9	228.7	50.9	231.2	50.9	241.2
51	194.2	51	228.7	51	231.2	51	241.2
51.1	194.2	51.1	228.7	51.1	231.2	51.1	241.2
51.2	194.2	51.2	228.7	51.2	231.2	51.2	241.2
51.3	194.2	51.3	228.7	51.3	231.2	51.3	241.2
51.4	194.2	51.4	228.7	51.4	231.2	51.4	241.2
51.5	194.2	51.5	228.7	51.5	231.2	51.5	241.2
51.6	194.2	51.6	228.7	51.6	231.2	51.6	241.2
51.7	194.2	51.7	228.7	51.7	231.2	51.7	241.2
51.8	194.2	51.8	228.7	51.8	231.2	51.8	241.2
51.9	194.2	51.9	228.7	51.9	231.2	51.9	241.2
52	194.2	52	228.7	52	231.2	52	241.2
52.1	194.2	52.1	228.7	52.1	231.2	52.1	241.2
52.2	194.2	52.2	228.7	52.2	231.2	52.2	241.2
52.3	194.2	52.3	228.7	52.3	231.2	52.3	241.2
52.4	194.2	52.4	228.7	52.4	231.2	52.4	241.2
52.5	194.2	52.5	228.7	52.5	231.2	52.5	241.2
52.6	194.2	52.6	228.7	52.6	231.2	52.6	241.2
52.7	194.2	52.7	228.7	52.7	231.2	52.7	241.2
52.8	194.2	52.8	228.7	52.8	231.2	52.8	241.2
52.9	194.2	52.9	228.7	52.9	231.2	52.9	241.2
53	194.2	53	228.7	53	231.2	53	241.2
53.1	194.2	53.1	228.7	53.1	231.2	53.1	241.1
53.2	194.2	53.2	228.7	53.2	231.2	53.2	241.2
53.3	194.2	53.3	228.7	53.3	231.2	53.3	241.2
53.4	194.2	53.4	228.7	53.4	231.2	53.4	241.1
53.5	194.2	53.5	228.7	53.5	231.2	53.5	241.1
53.6	194.2	53.6	228.7	53.6	231.2	53.6	241.1
53.7	194.2	53.7	228.7	53.7	231.2	53.7	241.1
53.8	194.2	53.8	228.7	53.8	231.2	53.8	241.1
53.9	194.2	53.9	228.7	53.9	231.2	53.9	241.1
54	194.2	54	228.7	54	231.2	54	241.1
54.1	194.2	54.1	228.7	54.1	231.2	54.1	241.1
54.2	194.2	54.2	228.7	54.2	231.2	54.2	241.1
54.3	194.2	54.3	228.7	54.3	231.2	54.3	241.1
54.4	194.2	54.4	228.7	54.4	231.2	54.4	241.1
54.5	194.2	54.5	228.7	54.5	231.2	54.5	241.1
54.6	194.2	54.6	228.6	54.6	231.2	54.6	241.1
54.7	194.2	54.7	228.6	54.7	231.2	54.7	241.1
54.8	194.2	54.8	228.7	54.8	231.2	54.8	241.1
54.9	194.2	54.9	228.6	54.9	231.2	54.9	241.1
55	194.2	55	228.6	55	231.2	55	241.1
55.1	194.2	55.1	228.6	55.1	231.2	55.1	241.1
55.2	194.2	55.2	228.6	55.2	231.2	55.2	241.1
55.3	194.2	55.3	228.6	55.3	231.2	55.3	241.1
55.4	194.2	55.4	228.6	55.4	231.2	55.4	241.1
55.5	194.2	55.5	228.6	55.5	231.2	55.5	241.1
55.6	194.2	55.6	228.6	55.6	231.2	55.6	241.1
55.7	194.2	55.7	228.6	55.7	231.2	55.7	241.1
55.8	194.2	55.8	228.6	55.8	231.2	55.8	241.1
55.9	194.2	55.9	228.6	55.9	231.2	55.9	241.1
56	194.2	56	228.6	56	231.2	56	241.1
56.1	194.2	56.1	228.6	56.1	231.2	56.1	241.1
56.2	194.2	56.2	228.6	56.2	231.2	56.2	241.1
56.3	194.2	56.3	228.6	56.3	231.2	56.3	241.1
56.4	194.2	56.4	228.6	56.4	231.2	56.4	241.1
56.5	194.2	56.5	228.6	56.5	231.2	56.5	241.1
56.6	194.2	56.6	228.6	56.6	231.2	56.6	241.1
56.7	194.2	56.7	228.6	56.7	231.2	56.7	241.1
56.8	194.2	56.8	228.6	56.8	231.2	56.8	241.1
56.9	194.2	56.9	228.6	56.9	231.2	56.9	241.1
57	194.2	57	228.6	57	231.2	57	241.1
57.1	194.2	57.1	228.6	57.1	231.2	57.1	241.1
57.2	194.2	57.2	228.6	57.2	231.2	57.2	241.1
57.3	194.2	57.3	228.6	57.3	231.2	57.3	241.1
57.4	194.2	57.4	228.6	57.4	231.2	57.4	241
57.5	194.2	57.5	228.6	57.5	231.2	57.5	241.1
57.6	194.2	57.6	228.6	57.6	231.2	57.6	241.1
57.7	194.2	57.7	228.6	57.7	231.2	57.7	241
57.8	194.2	57.8	228.6	57.8	231.2	57.8	241
57.9	194.2	57.9	228.6	57.9	231.2	57.9	241
58	194.2	58	228.6	58	231.2	58	241
58.1	194.2	58.1	228.6	58.1	231.2	58.1	241
58.2	194.2	58.2	228.6	58.2	231.2	58.2	241
58.3	194.2	58.3	228.6	58.3	231.2	58.3	241
58.4	194.2	58.4	228.6	58.4	231.2	58.4	241
58.5	194.2	58.5	228.6	58.5	231.2	58.5	241
58.6	194.2	58.6	228.6	58.6	231.2	58.6	241
58.7	194.2	58.7	228.6	58.7	231.2	58.7	241
58.8	194.2	58.8	228.6	58.8	231.2	58.8	241
58.9	194.2	58.9	228.6	58.9	231.2	58.9	241
59	194.2	59	228.6	59	231.2	59	241
59.1	194.2	59.1	228.6	59.1	231.2	59.1	241
59.2	194.2	59.2	228.6	59.2	231.2	59.2	241
59.3	194.2	59.3	228.6	59.3	231.2	59.3	241
59.4	194.2	59.4	228.6	59.4	231.2	59.4	241
59.5	194.2	59.5	228.6	59.5	231.2	59.5	241
59.6	194.2	59.6	228.6	59.6	231.2	59.6	241
59.7	194.2	59.7	228.6	59.7	231.2	59.7	241
59.8	194.2	59.8	228.6	59.8	231.2	59.8	241
59.9	194.2	59.9	228.6	59.9	231.2	59.9	241
60	194.2	60	228.6	60	231.2	60	241
60.1	234.7	60.1	245.8	60.1	241.7	60.1	248.5
60.2	234.7	60.2	245.8	60.2	241.7	60.2	248.5
60.3	234.7	60.3	245.8	60.3	241.7	60.3	248.5
60.4	234.7	60.4	245.8	60.4	241.7	60.4	248.5
60.5	234.7	60.5	245.8	60.5	241.7	60.5	248.6
60.6	234.7	60.6	245.8	60.6	241.7	60.6	248.5
60.7	234.7	60.7	245.8	60.7	241.7	60.7	248.6
60.8	234.7	60.8	245.8	60.8	241.7	60.8	248.6
60.9	234.7	60.9	245.8	60.9	241.7	60.9	248.6
61	234.7	61	245.8	61	241.7	61	248.6
61.1	234.7	61.1	245.8	61.1	241.7	61.1	248.6
61.2	234.7	61.2	245.8	61.2	241.7	61.2	248.6
61.3	234.7	61.3	245.8	61.3	241.7	61.3	248.6
61.4	234.7	61.4	245.8	61.4	241.7	61.4	248.6
61.5	234.7	61.5	245.8	61.5	241.7	61.5	248.6
61.6	234.7	61.6	245.8	61.6	241.7	61.6	248.5
61.7	234.7	61.7	245.9	61.7	241.7	61.7	248.6
61.8	234.7	61.8	245.9	61.8	241.7	61.8	248.6
61.9	234.7	61.9	245.9	61.9	241.7	61.9	248.6
62	234.7	62	245.8	62	241.7	62	248.6
62.1	234.7	62.1	245.8	62.1	241.7	62.1	248.5
62.2	234.7	62.2	245.9	62.2	241.7	62.2	248.6
62.3	234.7	62.3	245.9	62.3	241.7	62.3	248.5
62.4	234.6	62.4	245.9	62.4	241.7	62.4	248.6
62.5	234.7	62.5	245.9	62.5	241.7	62.5	248.6
62.6	234.6	62.6	245.9	62.6	241.7	62.6	248.5
62.7	234.7	62.7	245.9	62.7	241.7	62.7	248.6
62.8	234.6	62.8	245.9	62.8	241.7	62.8	248.6
62.9	234.6	62.9	245.9	62.9	241.7	62.9	248.5
63	234.6	63	245.9	63	241.7	63	248.5
63.1	234.6	63.1	245.9	63.1	241.7	63.1	248.6
63.2	234.6	63.2	245.9	63.2	241.7	63.2	248.5
63.3	234.6	63.3	245.9	63.3	241.7	63.3	248.5
63.4	234.6	63.4	245.9	63.4	241.7	63.4	248.5
63.5	234.6	63.5	245.9	63.5	241.7	63.5	248.5
63.6	234.6	63.6	245.9	63.6	241.7	63.6	248.5
63.7	234.6	63.7	245.9	63.7	241.7	63.7	248.5
63.8	234.6	63.8	245.9	63.8	241.7	63.8	248.5
63.9	234.6	63.9	245.9	63.9	241.8	63.9	248.5
64	234.6	64	245.9	64	241.8	64	248.5
64.1	234.6	64.1	245.9	64.1	241.8	64.1	248.5
64.2	234.6	64.2	245.9	64.2	241.8	64.2	248.5
64.3	234.6	64.3	245.9	64.3	241.7	64.3	248.5
64.4	234.6	64.4	245.9	64.4	241.8	64.4	248.5
64.5	234.6	64.5	245.9	64.5	241.7	64.5	248.5
64.6	234.6	64.6	245.9	64.6	241.8	64.6	248.5
64.7	234.6	64.7	245.9	64.7	241.7	64.7	248.5
64.8	234.6	64.8	245.9	64.8	241.7	64.8	248.5
64.9	234.6	64.9	245.9	64.9	241.8	64.9	248.5
65	234.6	65	245.9	65	241.7	65	248.5
65.1	234.6	65.1	245.9	65.1	241.7	65.1	248.5
65.2	234.6	65.2	245.9	65.2	241.7	65.2	248.5
65.3	234.5	65.3	245.9	65.3	241.7	65.3	248.5
65.4	234.6	65.4	245.9	65.4	241.7	65.4	248.5
65.5	234.5	65.5	245.9	65.5	241.7	65.5	248.5
65.6	234.5	65.6	245.9	65.6	241.7	65.6	248.5
65.7	234.5	65.7	245.9	65.7	241.7	65.7	248.5
65.8	234.5	65.8	245.9	65.8	241.7	65.8	248.5
65.9	234.5	65.9	245.9	65.9	241.8	65.9	248.5
66	234.5	66	245.9	66	241.7	66	248.5
66.1	234.5	66.1	245.9	66.1	241.7	66.1	248.5
66.2	234.5	66.2	245.9	66.2	241.7	66.2	248.5
66.3	234.5	66.3	245.9	66.3	241.7	66.3	248.5
66.4	234.5	66.4	245.9	66.4	241.7	66.4	248.5
66.5	234.5	66.5	245.9	66.5	241.7	66.5	248.5
66.6	234.5	66.6	245.9	66.6	241.7	66.6	248.5
66.7	234.5	66.7	245.9	66.7	241.7	66.7	248.5
66.8	234.5	66.8	245.9	66.8	241.7	66.8	248.5
66.9	234.5	66.9	245.9	66.9	241.7	66.9	248.5
67	234.5	67	245.9	67	241.7	67	248.5
67.1	234.5	67.1	245.9	67.1	241.7	67.1	248.5
67.2	234.5	67.2	245.9	67.2	241.7	67.2	248.5
67.3	234.5	67.3	245.9	67.3	241.7	67.3	248.5
67.4	234.5	67.4	245.9	67.4	241.7	67.4	248.5
67.5	234.5	67.5	245.9	67.5	241.7	67.5	248.5
67.6	234.5	67.6	245.9	67.6	241.7	67.6	248.5
67.7	234.5	67.7	245.9	67.7	241.7	67.7	248.5
67.8	234.5	67.8	245.9	67.8	241.7	67.8	248.5
67.9	234.5	67.9	245.9	67.9	241.7	67.9	248.5
68	234.4	68	246	68	241.7	68	248.5
68.1	234.4	68.1	246	68.1	241.7	68.1	248.5
68.2	234.4	68.2	246	68.2	241.7	68.2	248.5
68.3	234.4	68.3	246	68.3	241.7	68.3	248.5
68.4	234.4	68.4	246	68.4	241.7	68.4	248.5
68.5	234.4	68.5	246	68.5	241.6	68.5	248.5
68.6	234.4	68.6	246	68.6	241.6	68.6	248.5
68.7	234.4	68.7	246	68.7	241.6	68.7	248.5
68.8	234.4	68.8	246	68.8	241.6	68.8	248.5
68.9	234.4	68.9	246	68.9	241.6	68.9	248.5
69	234.4	69	246	69	241.6	69	248.5
69.1	234.4	69.1	246	69.1	241.6	69.1	248.5
69.2	234.4	69.2	246	69.2	241.6	69.2	248.5
69.3	234.4	69.3	246	69.3	241.6	69.3	248.5
69.4	234.4	69.4	246	69.4	241.6	69.4	248.5
69.5	234.4	69.5	246	69.5	241.6	69.5	248.5
69.6	234.4	69.6	246	69.6	241.6	69.6	248.5
69.7	234.4	69.7	246	69.7	241.6	69.7	248.5
69.8	234.4	69.8	246	69.8	241.6	69.8	248.5
69.9	234.4	69.9	246	69.9	241.6	69.9	248.5
70	234.4	70	246	70	241.6	70	248.5
70.1	234.4	70.1	246	70.1	241.6	70.1	248.5
70.2	234.4	70.2	246	70.2	241.6	70.2	248.5
70.3	234.4	70.3	246	70.3	241.6	70.3	248.5
70.4	234.4	70.4	246	70.4	241.6	70.4	248.5
70.5	234.3	70.5	246	70.5	241.6	70.5	248.5
70.6	234.4	70.6	246	70.6	241.6	70.6	248.5
70.7	234.4	70.7	246	70.7	241.6	70.7	248.5
70.8	234.4	70.8	246	70.8	241.6	70.8	248.5
70.9	234.3	70.9	246	70.9	241.6	70.9	248.5
71	234.3	71	246	71	241.6	71	248.5
71.1	234.3	71.1	246	71.1	241.6	71.1	248.5
71.2	234.3	71.2	246	71.2	241.6	71.2	248.5
71.3	234.3	71.3	246	71.3	241.6	71.3	248.5
71.4	234.3	71.4	246	71.4	241.6	71.4	248.5
71.5	234.3	71.5	246	71.5	241.6	71.5	248.5
71.6	234.3	71.6	246	71.6	241.6	71.6	248.5
71.7	234.3	71.7	246	71.7	241.6	71.7	248.5
71.8	234.3	71.8	246	71.8	241.6	71.8	248.5
71.9	234.3	71.9	246	71.9	241.6	71.9	248.5
72	234.3	72	246	72	241.6	72	248.5
72.1	234.3	72.1	246	72.1	241.6	72.1	248.5
72.2	234.3	72.2	246	72.2	241.6	72.2	248.5
72.3	234.3	72.3	246	72.3	241.6	72.3	248.5
72.4	234.3	72.4	246	72.4	241.6	72.4	248.5
72.5	234.3	72.5	246	72.5	241.6	72.5	248.5
72.6	234.3	72.6	246	72.6	241.6	72.6	248.5
72.7	234.3	72.7	246	72.7	241.6	72.7	248.5
72.8	234.3	72.8	246	72.8	241.6	72.8	248.5
72.9	234.3	72.9	246	72.9	241.6	72.9	248.5
73	234.3	73	246	73	241.6	73	248.5
73.1	234.3	73.1	246	73.1	241.6	73.1	248.5
73.2	234.3	73.2	246	73.2	241.6	73.2	248.5
73.3	234.2	73.3	246	73.3	241.6	73.3	248.5
73.4	234.3	73.4	246	73.4	241.6	73.4	248.5
73.5	234.3	73.5	246	73.5	241.6	73.5	248.5
73.6	234.3	73.6	246	73.6	241.6	73.6	248.5
73.7	234.2	73.7	246	73.7	241.6	73.7	248.5
73.8	234.2	73.8	246	73.8	241.6	73.8	248.5
73.9	234.2	73.9	246	73.9	241.6	73.9	248.5
74	234.2	74	246	74	241.6	74	248.5
74.1	234.2	74.1	246	74.1	241.6	74.1	248.5
74.2	234.2	74.2	246.1	74.2	241.6	74.2	248.5
74.3	234.2	74.3	246	74.3	241.6	74.3	248.5
74.4	234.2	74.4	246	74.4	241.6	74.4	248.5
74.5	234.2	74.5	246	74.5	241.6	74.5	248.5
74.6	234.2	74.6	246	74.6	241.6	74.6	248.5
74.7	234.2	74.7	246	74.7	241.6	74.7	248.5
74.8	234.2	74.8	246.1	74.8	241.6	74.8	248.4
74.9	234.2	74.9	246	74.9	241.6	74.9	248.4
75	234.2	75	246	75	241.6	75	248.5
75.1	234.2	75.1	246	75.1	241.6	75.1	248.5
75.2	234.2	75.2	246	75.2	241.6	75.2	248.5
75.3	234.2	75.3	246.1	75.3	241.5	75.3	248.5
75.4	234.2	75.4	246.1	75.4	241.5	75.4	248.5
75.5	234.1	75.5	246.1	75.5	241.5	75.5	248.4
75.6	234.2	75.6	246.1	75.6	241.5	75.6	248.4
75.7	234.2	75.7	246.1	75.7	241.5	75.7	248.5
75.8	234.2	75.8	246.1	75.8	241.5	75.8	248.4
75.9	234.2	75.9	246.1	75.9	241.5	75.9	248.4
76	234.1	76	246.1	76	241.5	76	248.4
76.1	234.1	76.1	246.1	76.1	241.5	76.1	248.4
76.2	234.1	76.2	246.1	76.2	241.5	76.2	248.4
76.3	234.1	76.3	246.1	76.3	241.5	76.3	248.4
76.4	234.1	76.4	246.1	76.4	241.5	76.4	248.4
76.5	234.1	76.5	246.1	76.5	241.5	76.5	248.4
76.6	234.1	76.6	246.1	76.6	241.5	76.6	248.4
76.7	234.1	76.7	246.1	76.7	241.5	76.7	248.4
76.8	234.1	76.8	246.1	76.8	241.5	76.8	248.4
76.9	234.1	76.9	246.1	76.9	241.5	76.9	248.4
77	234.1	77	246.1	77	241.5	77	248.4
77.1	234.1	77.1	246.1	77.1	241.5	77.1	248.4
77.2	234.1	77.2	246.1	77.2	241.5	77.2	248.4
77.3	234.1	77.3	246.1	77.3	241.5	77.3	248.4
77.4	234.1	77.4	246.1	77.4	241.5	77.4	248.4
77.5	234.1	77.5	246.1	77.5	241.5	77.5	248.4
77.6	234.1	77.6	246.1	77.6	241.5	77.6	248.4
77.7	234.1	77.7	246.1	77.7	241.5	77.7	248.4
77.8	234.1	77.8	246.1	77.8	241.5	77.8	248.4
77.9	234.1	77.9	246.1	77.9	241.5	77.9	248.4
78	234.1	78	246.1	78	241.5	78	248.4
78.1	234.1	78.1	246.1	78.1	241.5	78.1	248.4
78.2	234.1	78.2	246.1	78.2	241.5	78.2	248.4
78.3	234.1	78.3	246.1	78.3	241.5	78.3	248.4
78.4	234.1	78.4	246.1	78.4	241.5	78.4	248.4
78.5	234	78.5	246.1	78.5	241.5	78.5	248.4
78.6	234	78.6	246.1	78.6	241.5	78.6	248.4
78.7	234	78.7	246.1	78.7	241.5	78.7	248.4
78.8	234	78.8	246.1	78.8	241.5	78.8	248.4
78.9	234	78.9	246.1	78.9	241.5	78.9	248.4
79	234	79	246.1	79	241.5	79	248.4
79.1	234	79.1	246.1	79.1	241.5	79.1	248.4
79.2	234	79.2	246.1	79.2	241.5	79.2	248.4
79.3	234	79.3	246.1	79.3	241.5	79.3	248.4
79.4	234	79.4	246.1	79.4	241.5	79.4	248.4
79.5	234	79.5	246.1	79.5	241.5	79.5	248.4
79.6	234	79.6	246.1	79.6	241.5	79.6	248.4
79.7	234	79.7	246.1	79.7	241.5	79.7	248.4
79.8	234	79.8	246.1	79.8	241.5	79.8	248.4
79.9	234	79.9	246.1	79.9	241.5	79.9	248.4
80	234	80	246.1	80	241.5	80	248.4
80.1	234	80.1	246.1	80.1	241.5	80.1	248.4
80.2	234	80.2	246.1	80.2	241.5	80.2	248.4
80.3	234	80.3	246.1	80.3	241.5	80.3	248.4
80.4	234	80.4	246.1	80.4	241.4	80.4	248.4
80.5	234	80.5	246.1	80.5	241.5	80.5	248.4
80.6	234	80.6	246.1	80.6	241.4	80.6	248.4
80.7	234	80.7	246.1	80.7	241.4	80.7	248.4
80.8	234	80.8	246.1	80.8	241.5	80.8	248.4
80.9	234	80.9	246.1	80.9	241.4	80.9	248.4
81	234	81	246.2	81	241.4	81	248.4
81.1	234	81.1	246.1	81.1	241.4	81.1	248.4
81.2	234	81.2	246.1	81.2	241.4	81.2	248.4
81.3	233.9	81.3	246.1	81.3	241.4	81.3	248.4
81.4	233.9	81.4	246.1	81.4	241.4	81.4	248.4
81.5	233.9	81.5	246.1	81.5	241.4	81.5	248.4
81.6	233.9	81.6	246.1	81.6	241.4	81.6	248.4
81.7	233.9	81.7	246.2	81.7	241.4	81.7	248.4
81.8	233.9	81.8	246.1	81.8	241.4	81.8	248.4
81.9	233.9	81.9	246.2	81.9	241.4	81.9	248.4
82	233.9	82	246.2	82	241.4	82	248.4
82.1	233.9	82.1	246.2	82.1	241.4	82.1	248.4
82.2	233.9	82.2	246.2	82.2	241.4	82.2	248.4
82.3	233.9	82.3	246.2	82.3	241.4	82.3	248.4
82.4	233.9	82.4	246.2	82.4	241.4	82.4	248.4
82.5	233.9	82.5	246.2	82.5	241.4	82.5	248.4
82.6	233.9	82.6	246.2	82.6	241.4	82.6	248.4
82.7	233.9	82.7	246.2	82.7	241.4	82.7	248.4
82.8	233.9	82.8	246.2	82.8	241.4	82.8	248.4
82.9	233.9	82.9	246.2	82.9	241.4	82.9	248.4
83	233.9	83	246.2	83	241.4	83	248.4
83.1	233.9	83.1	246.2	83.1	241.4	83.1	248.4
83.2	233.9	83.2	246.2	83.2	241.4	83.2	248.4
83.3	233.9	83.3	246.2	83.3	241.4	83.3	248.4
83.4	233.9	83.4	246.2	83.4	241.4	83.4	248.4
83.5	233.9	83.5	246.2	83.5	241.4	83.5	248.4
83.6	233.9	83.6	246.2	83.6	241.4	83.6	248.4
83.7	233.9	83.7	246.2	83.7	241.4	83.7	248.4
83.8	233.9	83.8	246.2	83.8	241.4	83.8	248.4
83.9	233.8	83.9	246.2	83.9	241.4	83.9	248.4
84	233.8	84	246.2	84	241.4	84	248.4
84.1	233.8	84.1	246.2	84.1	241.4	84.1	248.4
84.2	233.8	84.2	246.2	84.2	241.4	84.2	248.4
84.3	233.8	84.3	246.2	84.3	241.4	84.3	248.4
84.4	233.8	84.4	246.2	84.4	241.4	84.4	248.4
84.5	233.8	84.5	246.2	84.5	241.4	84.5	248.4
84.6	233.8	84.6	246.2	84.6	241.4	84.6	248.4
84.7	233.8	84.7	246.2	84.7	241.4	84.7	248.4
84.8	233.8	84.8	246.2	84.8	241.4	84.8	248.4
84.9	233.8	84.9	246.2	84.9	241.4	84.9	248.4
85	233.8	85	246.2	85	241.4	85	248.4
85.1	233.8	85.1	246.2	85.1	241.4	85.1	248.4
85.2	233.8	85.2	246.2	85.2	241.4	85.2	248.4
85.3	233.8	85.3	246.2	85.3	241.4	85.3	248.4
85.4	233.8	85.4	246.2	85.4	241.4	85.4	248.4
85.5	233.8	85.5	246.2	85.5	241.4	85.5	248.4
85.6	233.8	85.6	246.2	85.6	241.4	85.6	248.4
85.7	233.8	85.7	246.2	85.7	241.4	85.7	248.4
85.8	233.8	85.8	246.2	85.8	241.4	85.8	248.4
85.9	233.8	85.9	246.2	85.9	241.4	85.9	248.4
86	233.8	86	246.2	86	241.4	86	248.4
86.1	233.8	86.1	246.2	86.1	241.4	86.1	248.4
86.2	233.8	86.2	246.2	86.2	241.4	86.2	248.4
86.3	233.8	86.3	246.2	86.3	241.4	86.3	248.4
86.4	233.7	86.4	246.2	86.4	241.4	86.4	248.4
86.5	233.8	86.5	246.2	86.5	241.4	86.5	248.4
86.6	233.8	86.6	246.2	86.6	241.4	86.6	248.4
86.7	233.7	86.7	246.2	86.7	241.4	86.7	248.4
86.8	233.7	86.8	246.2	86.8	241.4	86.8	248.4
86.9	233.7	86.9	246.2	86.9	241.4	86.9	248.4
87	233.7	87	246.3	87	241.4	87	248.4
87.1	233.8	87.1	246.3	87.1	241.4	87.1	248.4
87.2	233.7	87.2	246.3	87.2	241.4	87.2	248.4
87.3	233.7	87.3	246.3	87.3	241.4	87.3	248.4
87.4	233.7	87.4	246.2	87.4	241.4	87.4	248.4
87.5	233.7	87.5	246.3	87.5	241.4	87.5	248.3
87.6	233.7	87.6	246.3	87.6	241.4	87.6	248.3
87.7	233.7	87.7	246.3	87.7	241.4	87.7	248.4
87.8	233.7	87.8	246.3	87.8	241.4	87.8	248.4
87.9	233.7	87.9	246.3	87.9	241.4	87.9	248.3
88	233.7	88	246.3	88	241.4	88	248.3
88.1	233.7	88.1	246.3	88.1	241.4	88.1	248.4
88.2	233.7	88.2	246.3	88.2	241.4	88.2	248.4
88.3	233.7	88.3	246.3	88.3	241.4	88.3	248.3
88.4	233.7	88.4	246.3	88.4	241.4	88.4	248.3
88.5	233.7	88.5	246.3	88.5	241.4	88.5	248.3
88.6	233.7	88.6	246.3	88.6	241.4	88.6	248.4
88.7	233.7	88.7	246.3	88.7	241.4	88.7	248.3
88.8	233.7	88.8	246.3	88.8	241.4	88.8	248.3
88.9	233.7	88.9	246.3	88.9	241.4	88.9	248.3
89	233.7	89	246.3	89	241.4	89	248.3
89.1	233.7	89.1	246.3	89.1	241.4	89.1	248.3
89.2	233.7	89.2	246.3	89.2	241.4	89.2	248.3
89.3	233.7	89.3	246.3	89.3	241.4	89.3	248.3
89.4	233.6	89.4	246.3	89.4	241.4	89.4	248.3
89.5	233.7	89.5	246.3	89.5	241.4	89.5	248.3
89.6	233.6	89.6	246.3	89.6	241.4	89.6	248.3
89.7	233.7	89.7	246.3	89.7	241.4	89.7	248.3
89.8	233.6	89.8	246.3	89.8	241.4	89.8	248.3
89.9	233.6	89.9	246.3	89.9	241.4	89.9	248.3
90	233.6	90	246.3	90	241.4	90	248.3
90.1	233.6	90.1	246.3	90.1	241.4	90.1	248.3
90.2	233.6	90.2	246.3	90.2	241.4	90.2	248.3
90.3	233.6	90.3	246.3	90.3	241.4	90.3	248.3
90.4	233.6	90.4	246.3	90.4	241.4	90.4	248.3
90.5	233.6	90.5	246.3	90.5	241.4	90.5	248.3
90.6	233.6	90.6	246.3	90.6	241.4	90.6	248.3
90.7	233.6	90.7	246.3	90.7	241.4	90.7	248.3
90.8	233.6	90.8	246.3	90.8	241.4	90.8	248.3
90.9	233.6	90.9	246.3	90.9	241.4	90.9	248.3
91	233.6	91	246.3	91	241.4	91	248.3
91.1	233.6	91.1	246.3	91.1	241.4	91.1	248.3
91.2	233.6	91.2	246.3	91.2	241.4	91.2	248.3
91.3	233.6	91.3	246.3	91.3	241.4	91.3	248.3
91.4	233.6	91.4	246.3	91.4	241.4	91.4	248.3
91.5	233.6	91.5	246.3	91.5	241.4	91.5	248.3
91.6	233.6	91.6	246.3	91.6	241.4	91.6	248.3
91.7	233.6	91.7	246.3	91.7	241.4	91.7	248.3
91.8	233.6	91.8	246.3	91.8	241.4	91.8	248.3
91.9	233.6	91.9	246.3	91.9	241.4	91.9	248.3
92	233.6	92	246.3	92	241.4	92	248.3
92.1	233.6	92.1	246.3	92.1	241.4	92.1	248.3
92.2	233.6	92.2	246.3	92.2	241.4	92.2	248.3
92.3	233.6	92.3	246.3	92.3	241.4	92.3	248.3
92.4	233.6	92.4	246.3	92.4	241.4	92.4	248.3
92.5	233.5	92.5	246.3	92.5	241.4	92.5	248.3
92.6	233.6	92.6	246.3	92.6	241.4	92.6	248.3
92.7	233.5	92.7	246.3	92.7	241.4	92.7	248.3
92.8	233.5	92.8	246.3	92.8	241.4	92.8	248.3
92.9	233.5	92.9	246.3	92.9	241.4	92.9	248.3
93	233.5	93	246.3	93	241.4	93	248.3
93.1	233.5	93.1	246.3	93.1	241.4	93.1	248.3
93.2	233.5	93.2	246.3	93.2	241.4	93.2	248.3
93.3	233.5	93.3	246.3	93.3	241.4	93.3	248.3
93.4	233.5	93.4	246.3	93.4	241.4	93.4	248.3
93.5	233.5	93.5	246.3	93.5	241.4	93.5	248.3
93.6	233.5	93.6	246.3	93.6	241.4	93.6	248.3
93.7	233.5	93.7	246.3	93.7	241.4	93.7	248.3
93.8	233.5	93.8	246.3	93.8	241.4	93.8	248.3
93.9	233.5	93.9	246.4	93.9	241.4	93.9	248.3
94	233.5	94	246.3	94	241.4	94	248.3
94.1	233.5	94.1	246.3	94.1	241.4	94.1	248.3
94.2	233.5	94.2	246.4	94.2	241.4	94.2	248.3
94.3	233.5	94.3	246.3	94.3	241.3	94.3	248.3
94.4	233.5	94.4	246.4	94.4	241.3	94.4	248.3
94.5	233.5	94.5	246.4	94.5	241.3	94.5	248.3
94.6	233.5	94.6	246.4	94.6	241.3	94.6	248.3
94.7	233.5	94.7	246.3	94.7	241.3	94.7	248.3
94.8	233.5	94.8	246.3	94.8	241.3	94.8	248.3
94.9	233.5	94.9	246.3	94.9	241.3	94.9	248.3
95	233.5	95	246.4	95	241.3	95	248.3
95.1	233.5	95.1	246.4	95.1	241.3	95.1	248.3
95.2	233.5	95.2	246.4	95.2	241.3	95.2	248.3
95.3	233.4	95.3	246.4	95.3	241.3	95.3	248.3
95.4	233.5	95.4	246.4	95.4	241.3	95.4	248.3
95.5	233.5	95.5	246.4	95.5	241.3	95.5	248.3
95.6	233.5	95.6	246.4	95.6	241.3	95.6	248.3
95.7	233.5	95.7	246.4	95.7	241.3	95.7	248.3
95.8	233.4	95.8	246.4	95.8	241.3	95.8	248.3
95.9	233.5	95.9	246.4	95.9	241.3	95.9	248.3
96	233.4	96	246.4	96	241.3	96	248.3
96.1	233.4	96.1	246.4	96.1	241.3	96.1	248.3
96.2	233.4	96.2	246.4	96.2	241.3	96.2	248.3
96.3	233.4	96.3	246.4	96.3	241.3	96.3	248.3
96.4	233.4	96.4	246.4	96.4	241.3	96.4	248.3
96.5	233.4	96.5	246.4	96.5	241.3	96.5	248.3
96.6	233.4	96.6	246.4	96.6	241.3	96.6	248.3
96.7	233.4	96.7	246.4	96.7	241.3	96.7	248.3
96.8	233.4	96.8	246.4	96.8	241.3	96.8	248.3
96.9	233.4	96.9	246.4	96.9	241.3	96.9	248.3
97	233.4	97	246.4	97	241.3	97	248.3
97.1	233.4	97.1	246.4	97.1	241.3	97.1	248.3
97.2	233.4	97.2	246.4	97.2	241.3	97.2	248.3
97.3	233.4	97.3	246.4	97.3	241.3	97.3	248.3
97.4	233.4	97.4	246.4	97.4	241.3	97.4	248.3
97.5	233.4	97.5	246.4	97.5	241.3	97.5	248.3
97.6	233.4	97.6	246.4	97.6	241.3	97.6	248.3
97.7	233.4	97.7	246.4	97.7	241.3	97.7	248.3
97.8	233.4	97.8	246.4	97.8	241.3	97.8	248.3
97.9	233.4	97.9	246.4	97.9	241.3	97.9	248.3
98	233.4	98	246.4	98	241.3	98	248.3
98.1	233.4	98.1	246.4	98.1	241.3	98.1	248.3
98.2	233.4	98.2	246.4	98.2	241.2	98.2	248.3
98.3	233.4	98.3	246.4	98.3	241.2	98.3	248.3
98.4	233.4	98.4	246.4	98.4	241.3	98.4	248.3
98.5	233.4	98.5	246.4	98.5	241.3	98.5	248.3
98.6	233.3	98.6	246.4	98.6	241.3	98.6	248.3
98.7	233.3	98.7	246.4	98.7	241.2	98.7	248.3
98.8	233.3	98.8	246.4	98.8	241.2	98.8	248.3
98.9	233.3	98.9	246.4	98.9	241.2	98.9	248.3
99	233.3	99	246.4	99	241.2	99	248.3
99.1	233.3	99.1	246.4	99.1	241.2	99.1	248.3
99.2	233.3	99.2	246.4	99.2	241.2	99.2	248.3
99.3	233.3	99.3	246.4	99.3	241.2	99.3	248.3
99.4	233.3	99.4	246.4	99.4	241.2	99.4	248.3
99.5	233.3	99.5	246.4	99.5	241.2	99.5	248.3
99.6	233.3	99.6	246.4	99.6	241.2	99.6	248.3
99.7	233.3	99.7	246.4	99.7	241.2	99.7	248.3
99.8	233.3	99.8	246.4	99.8	241.2	99.8	248.3
99.9	233.3	99.9	246.4	99.9	241.2	99.9	248.3
100	233.3	100	246.4	100	241.2	100	248.3
100.1	233.3	100.1	246.4	100.1	241.2	100.1	248.2
100.2	233.3	100.2	246.4	100.2	241.2	100.2	248.3
100.3	233.3	100.3	246.4	100.3	241.2	100.3	248.2
100.4	233.3	100.4	246.4	100.4	241.2	100.4	248.3
100.5	233.3	100.5	246.4	100.5	241.2	100.5	248.3
100.6	233.3	100.6	246.4	100.6	241.2	100.6	248.3
100.7	233.3	100.7	246.4	100.7	241.2	100.7	248.3
100.8	233.3	100.8	246.4	100.8	241.2	100.8	248.2
100.9	233.3	100.9	246.4	100.9	241.2	100.9	248.2
101	233.3	101	246.4	101	241.2	101	248.3
101.1	233.3	101.1	246.4	101.1	241.2	101.1	248.2
101.2	233.3	101.2	246.4	101.2	241.2	101.2	248.2
101.3	233.3	101.3	246.4	101.3	241.2	101.3	248.2
101.4	233.3	101.4	246.4	101.4	241.2	101.4	248.3
101.5	233.3	101.5	246.4	101.5	241.2	101.5	248.2
101.6	233.3	101.6	246.4	101.6	241.2	101.6	248.2
101.7	233.3	101.7	246.4	101.7	241.2	101.7	248.2
101.8	233.3	101.8	246.4	101.8	241.2	101.8	248.2
101.9	233.2	101.9	246.4	101.9	241.2	101.9	248.2
102	233.2	102	246.4	102	241.2	102	248.2
102.1	233.2	102.1	246.4	102.1	241.2	102.1	248.2
102.2	233.2	102.2	246.4	102.2	241.2	102.2	248.2
102.3	233.2	102.3	246.4	102.3	241.2	102.3	248.2
102.4	233.2	102.4	246.4	102.4	241.2	102.4	248.2
102.5	233.2	102.5	246.4	102.5	241.2	102.5	248.2
102.6	233.2	102.6	246.4	102.6	241.2	102.6	248.2
102.7	233.2	102.7	246.4	102.7	241.2	102.7	248.2
102.8	233.2	102.8	246.4	102.8	241.2	102.8	248.2
102.9	233.2	102.9	246.4	102.9	241.2	102.9	248.2
103	233.2	103	246.4	103	241.2	103	248.2
103.1	233.2	103.1	246.4	103.1	241.2	103.1	248.2
103.2	233.2	103.2	246.4	103.2	241.2	103.2	248.2
103.3	233.2	103.3	246.4	103.3	241.2	103.3	248.2
103.4	233.2	103.4	246.4	103.4	241.2	103.4	248.2
103.5	233.2	103.5	246.5	103.5	241.2	103.5	248.2
103.6	233.2	103.6	246.4	103.6	241.2	103.6	248.2
103.7	233.2	103.7	246.5	103.7	241.2	103.7	248.2
103.8	233.2	103.8	246.5	103.8	241.2	103.8	248.2
103.9	233.2	103.9	246.4	103.9	241.2	103.9	248.2
104	233.2	104	246.5	104	241.2	104	248.2
104.1	233.2	104.1	246.4	104.1	241.2	104.1	248.2
104.2	233.2	104.2	246.5	104.2	241.2	104.2	248.2
104.3	233.2	104.3	246.5	104.3	241.2	104.3	248.2
104.4	233.2	104.4	246.5	104.4	241.2	104.4	248.2
104.5	233.1	104.5	246.5	104.5	241.2	104.5	248.2
104.6	233.1	104.6	246.5	104.6	241.2	104.6	248.2
104.7	233.1	104.7	246.5	104.7	241.2	104.7	248.2
104.8	233.1	104.8	246.5	104.8	241.2	104.8	248.2
104.9	233.1	104.9	246.5	104.9	241.2	104.9	248.2
105	233.1	105	246.5	105	241.2	105	248.2
105.1	233.1	105.1	246.5	105.1	241.2	105.1	248.2
105.2	233.1	105.2	246.5	105.2	241.2	105.2	248.2
105.3	233.1	105.3	246.5	105.3	241.2	105.3	248.2
105.4	233.1	105.4	246.5	105.4	241.2	105.4	248.2
105.5	233.1	105.5	246.5	105.5	241.2	105.5	248.2
105.6	233.1	105.6	246.5	105.6	241.1	105.6	248.2
105.7	233.1	105.7	246.5	105.7	241.2	105.7	248.2
105.8	233.1	105.8	246.5	105.8	241.2	105.8	248.2
105.9	233.1	105.9	246.5	105.9	241.1	105.9	248.2
106	233.1	106	246.5	106	241.2	106	248.2
106.1	233.1	106.1	246.5	106.1	241.1	106.1	248.2
106.2	233.1	106.2	246.5	106.2	241.1	106.2	248.2
106.3	233.1	106.3	246.5	106.3	241.1	106.3	248.2
106.4	233.1	106.4	246.5	106.4	241.1	106.4	248.2
106.5	233.1	106.5	246.5	106.5	241.1	106.5	248.2
106.6	233.1	106.6	246.5	106.6	241.1	106.6	248.2
106.7	233.1	106.7	246.5	106.7	241.1	106.7	248.2
106.8	233.1	106.8	246.5	106.8	241.1	106.8	248.2
106.9	233.1	106.9	246.5	106.9	241.1	106.9	248.2
107	233.1	107	246.5	107	241.1	107	248.2
107.1	233	107.1	246.5	107.1	241.1	107.1	248.2
107.2	233.1	107.2	246.5	107.2	241.1	107.2	248.2
107.3	233.1	107.3	246.5	107.3	241.1	107.3	248.2
107.4	233	107.4	246.5	107.4	241.1	107.4	248.2
107.5	233	107.5	246.5	107.5	241.1	107.5	248.2
107.6	233	107.6	246.5	107.6	241.1	107.6	248.2
107.7	233	107.7	246.5	107.7	241.1	107.7	248.2
107.8	233	107.8	246.5	107.8	241.1	107.8	248.2
107.9	233	107.9	246.5	107.9	241.1	107.9	248.2
108	233	108	246.5	108	241.1	108	248.2
108.1	233	108.1	246.5	108.1	241.1	108.1	248.2
108.2	233	108.2	246.5	108.2	241.1	108.2	248.2
108.3	233	108.3	246.5	108.3	241.1	108.3	248.2
108.4	233	108.4	246.5	108.4	241.1	108.4	248.2
108.5	233	108.5	246.5	108.5	241.1	108.5	248.2
108.6	233	108.6	246.5	108.6	241.1	108.6	248.2
108.7	233	108.7	246.5	108.7	241.1	108.7	248.2
108.8	233	108.8	246.5	108.8	241.1	108.8	248.2
108.9	233	108.9	246.5	108.9	241.1	108.9	248.2
109	233	109	246.5	109	241.1	109	248.2
109.1	233	109.1	246.5	109.1	241.1	109.1	248.2
109.2	233	109.2	246.5	109.2	241.1	109.2	248.2
109.3	233	109.3	246.5	109.3	241.1	109.3	248.2
109.4	233	109.4	246.5	109.4	241.1	109.4	248.2
109.5	233	109.5	246.5	109.5	241.1	109.5	248.1
109.6	233	109.6	246.5	109.6	241.1	109.6	248.2
109.7	233	109.7	246.5	109.7	241.1	109.7	248.1
109.8	233	109.8	246.5	109.8	241.1	109.8	248.2
109.9	233	109.9	246.5	109.9	241.1	109.9	248.2
110	232.9	110	246.5	110	241.1	110	248.2
110.1	232.9	110.1	246.5	110.1	241.1	110.1	248.2
110.2	232.9	110.2	246.5	110.2	241.1	110.2	248.1
110.3	232.9	110.3	246.5	110.3	241.1	110.3	248.1
110.4	233	110.4	246.5	110.4	241.1	110.4	248.2
110.5	232.9	110.5	246.5	110.5	241.1	110.5	248.1
110.6	232.9	110.6	246.5	110.6	241.1	110.6	248.1
110.7	232.9	110.7	246.5	110.7	241.1	110.7	248.1
110.8	232.9	110.8	246.5	110.8	241.1	110.8	248.1
110.9	232.9	110.9	246.5	110.9	241.1	110.9	248.1
111	232.9	111	246.5	111	241.1	111	248.1
111.1	232.9	111.1	246.5	111.1	241.1	111.1	248.1
111.2	232.9	111.2	246.5	111.2	241.1	111.2	248.1
111.3	232.9	111.3	246.5	111.3	241	111.3	248.1
111.4	232.9	111.4	246.5	111.4	241	111.4	248.1
111.5	232.9	111.5	246.5	111.5	241	111.5	248.1
111.6	232.9	111.6	246.5	111.6	241	111.6	248.1
111.7	232.9	111.7	246.5	111.7	241	111.7	248.1
111.8	232.9	111.8	246.5	111.8	241	111.8	248.1
111.9	232.9	111.9	246.5	111.9	241	111.9	248.1
112	232.9	112	246.5	112	241	112	248.1
112.1	232.9	112.1	246.5	112.1	241	112.1	248.1
112.2	232.9	112.2	246.5	112.2	241	112.2	248.1
112.3	232.9	112.3	246.5	112.3	241	112.3	248.1
112.4	232.9	112.4	246.5	112.4	241	112.4	248.1
112.5	232.9	112.5	246.5	112.5	241	112.5	248.1
112.6	232.9	112.6	246.5	112.6	241	112.6	248.1
112.7	232.9	112.7	246.5	112.7	241	112.7	248.1
112.8	232.9	112.8	246.5	112.8	241	112.8	248.1
112.9	232.9	112.9	246.5	112.9	241	112.9	248.1
113	232.9	113	246.5	113	241	113	248.1
113.1	232.9	113.1	246.5	113.1	241	113.1	248.1
113.2	232.9	113.2	246.5	113.2	241	113.2	248.1
113.3	232.9	113.3	246.5	113.3	241	113.3	248.1
113.4	232.9	113.4	246.5	113.4	241	113.4	248.1
113.5	232.9	113.5	246.5	113.5	241	113.5	248.1
113.6	232.9	113.6	246.5	113.6	241	113.6	248.1
113.7	232.8	113.7	246.5	113.7	241	113.7	248.1
113.8	232.9	113.8	246.5	113.8	241	113.8	248.1
113.9	232.8	113.9	246.5	113.9	241	113.9	248.1
114	232.8	114	246.5	114	241	114	248.1
114.1	232.8	114.1	246.5	114.1	241	114.1	248.1
114.2	232.8	114.2	246.5	114.2	241	114.2	248.1
114.3	232.8	114.3	246.5	114.3	241	114.3	248.1
114.4	232.8	114.4	246.5	114.4	241	114.4	248.1
114.5	232.8	114.5	246.5	114.5	241	114.5	248.1
114.6	232.8	114.6	246.5	114.6	241	114.6	248.1
114.7	232.8	114.7	246.5	114.7	241	114.7	248.1
114.8	232.8	114.8	246.5	114.8	241	114.8	248.1
114.9	232.8	114.9	246.5	114.9	241	114.9	248.1
115	232.8	115	246.5	115	241	115	248.1
115.1	232.8	115.1	246.5	115.1	241	115.1	248.1
115.2	232.8	115.2	246.5	115.2	241	115.2	248.1
115.3	232.8	115.3	246.5	115.3	241	115.3	248.1
115.4	232.8	115.4	246.5	115.4	241	115.4	248.1
115.5	232.8	115.5	246.5	115.5	241	115.5	248.1
115.6	232.8	115.6	246.5	115.6	241	115.6	248.1
115.7	232.8	115.7	246.5	115.7	241	115.7	248.1
115.8	232.8	115.8	246.5	115.8	241	115.8	248.1
115.9	232.8	115.9	246.5	115.9	241	115.9	248.1
116	232.8	116	246.5	116	241	116	248.1
116.1	232.8	116.1	246.5	116.1	241	116.1	248.1
116.2	232.8	116.2	246.5	116.2	241	116.2	248.1
116.3	232.8	116.3	246.5	116.3	241	116.3	248.1
116.4	232.8	116.4	246.5	116.4	241	116.4	248.1
116.5	232.8	116.5	246.5	116.5	241	116.5	248.1
116.6	232.8	116.6	246.5	116.6	241	116.6	248.1
116.7	232.7	116.7	246.5	116.7	241	116.7	248.1
116.8	232.8	116.8	246.5	116.8	241	116.8	248.1
116.9	232.8	116.9	246.5	116.9	241	116.9	248.1
117	232.8	117	246.5	117	241	117	248.1
117.1	232.8	117.1	246.5	117.1	241	117.1	248.1
117.2	232.7	117.2	246.5	117.2	241	117.2	248.1
117.3	232.7	117.3	246.5	117.3	241	117.3	248.1
117.4	232.8	117.4	246.5	117.4	241	117.4	248.1
117.5	232.7	117.5	246.5	117.5	241	117.5	248.1
117.6	232.7	117.6	246.5	117.6	241	117.6	248.1
117.7	232.7	117.7	246.5	117.7	241	117.7	248.1
117.8	232.7	117.8	246.5	117.8	241	117.8	248.1
117.9	232.7	117.9	246.5	117.9	241	117.9	248.1
118	232.7	118	246.5	118	241	118	248.1
118.1	232.7	118.1	246.5	118.1	241	118.1	248.1
118.2	232.7	118.2	246.6	118.2	241	118.2	248.1
118.3	232.7	118.3	246.5	118.3	241	118.3	248.1
118.4	232.7	118.4	246.6	118.4	241	118.4	248.1
118.5	232.7	118.5	246.5	118.5	241	118.5	248.1
118.6	232.7	118.6	246.5	118.6	241	118.6	248.1
118.7	232.7	118.7	246.5	118.7	241	118.7	248.1
118.8	232.7	118.8	246.5	118.8	241	118.8	248.1
118.9	232.7	118.9	246.5	118.9	241	118.9	248.1
119	232.7	119	246.6	119	241	119	248.1
119.1	232.7	119.1	246.5	119.1	241	119.1	248.1
119.2	232.7	119.2	246.6	119.2	241	119.2	248.1
119.3	232.7	119.3	246.5	119.3	241	119.3	248.1
119.4	232.7	119.4	246.6	119.4	241	119.4	248.1
119.5	232.7	119.5	246.5	119.5	241	119.5	248.1
119.6	232.7	119.6	246.6	119.6	241	119.6	248.1
119.7	232.7	119.7	246.6	119.7	241	119.7	248.1
119.8	232.7	119.8	246.5	119.8	241	119.8	248.1
119.9	232.7	119.9	246.6	119.9	241	119.9	248.1
120	232.7	120	246.6	120	241	120	248.1
120.1	271.5	120.1	262.3	120.1	251.6	120.1	252.6
120.2	271.5	120.2	262.4	120.2	251.6	120.2	252.7
120.3	271.5	120.3	262.5	120.3	251.7	120.3	252.7
120.4	271.5	120.4	262.5	120.4	251.7	120.4	252.7
120.5	271.5	120.5	262.6	120.5	251.7	120.5	252.7
120.6	271.5	120.6	262.6	120.6	251.7	120.6	252.7
120.7	271.5	120.7	262.6	120.7	251.7	120.7	252.7
120.8	271.5	120.8	262.6	120.8	251.7	120.8	252.7
120.9	271.5	120.9	262.6	120.9	251.8	120.9	252.7
121	271.5	121	262.6	121	251.8	121	252.7
121.1	271.5	121.1	262.6	121.1	251.8	121.1	252.7
121.2	271.5	121.2	262.6	121.2	251.8	121.2	252.7
121.3	271.5	121.3	262.7	121.3	251.8	121.3	252.7
121.4	271.5	121.4	262.6	121.4	251.8	121.4	252.7
121.5	271.5	121.5	262.6	121.5	251.8	121.5	252.7
121.6	271.6	121.6	262.6	121.6	251.7	121.6	252.7
121.7	271.5	121.7	262.7	121.7	251.7	121.7	252.7
121.8	271.5	121.8	262.7	121.8	251.7	121.8	252.7
121.9	271.5	121.9	262.6	121.9	251.7	121.9	252.7
122	271.5	122	262.7	122	251.7	122	252.7
122.1	271.5	122.1	262.7	122.1	251.7	122.1	252.7
122.2	271.6	122.2	262.7	122.2	251.7	122.2	252.7
122.3	271.6	122.3	262.7	122.3	251.7	122.3	252.7
122.4	271.6	122.4	262.6	122.4	251.7	122.4	252.7
122.5	271.6	122.5	262.7	122.5	251.7	122.5	252.7
122.6	271.6	122.6	262.6	122.6	251.7	122.6	252.7
122.7	271.6	122.7	262.6	122.7	251.7	122.7	252.7
122.8	271.6	122.8	262.6	122.8	251.7	122.8	252.7
122.9	271.6	122.9	262.6	122.9	251.7	122.9	252.7
123	271.6	123	262.6	123	251.7	123	252.7
123.1	271.6	123.1	262.6	123.1	251.7	123.1	252.7
123.2	271.6	123.2	262.6	123.2	251.7	123.2	252.7
123.3	271.6	123.3	262.6	123.3	251.7	123.3	252.7
123.4	271.6	123.4	262.6	123.4	251.7	123.4	252.7
123.5	271.6	123.5	262.6	123.5	251.7	123.5	252.7
123.6	271.6	123.6	262.6	123.6	251.7	123.6	252.7
123.7	271.6	123.7	262.6	123.7	251.7	123.7	252.7
123.8	271.6	123.8	262.6	123.8	251.7	123.8	252.7
123.9	271.5	123.9	262.6	123.9	251.7	123.9	252.7
124	271.6	124	262.6	124	251.7	124	252.7
124.1	271.5	124.1	262.6	124.1	251.7	124.1	252.7
124.2	271.5	124.2	262.6	124.2	251.7	124.2	252.7
124.3	271.5	124.3	262.6	124.3	251.7	124.3	252.7
124.4	271.5	124.4	262.6	124.4	251.7	124.4	252.7
124.5	271.5	124.5	262.6	124.5	251.7	124.5	252.7
124.6	271.6	124.6	262.6	124.6	251.7	124.6	252.7
124.7	271.6	124.7	262.6	124.7	251.7	124.7	252.7
124.8	271.6	124.8	262.6	124.8	251.7	124.8	252.6
124.9	271.6	124.9	262.6	124.9	251.8	124.9	252.7
125	271.6	125	262.6	125	251.8	125	252.7
125.1	271.5	125.1	262.6	125.1	251.8	125.1	252.7
125.2	271.6	125.2	262.6	125.2	251.8	125.2	252.7
125.3	271.6	125.3	262.6	125.3	251.8	125.3	252.7
125.4	271.5	125.4	262.6	125.4	251.8	125.4	252.7
125.5	271.6	125.5	262.6	125.5	251.8	125.5	252.7
125.6	271.5	125.6	262.6	125.6	251.8	125.6	252.7
125.7	271.6	125.7	262.6	125.7	251.8	125.7	252.7
125.8	271.5	125.8	262.6	125.8	251.8	125.8	252.7
125.9	271.6	125.9	262.6	125.9	251.7	125.9	252.6
126	271.6	126	262.6	126	251.7	126	252.6
126.1	271.6	126.1	262.6	126.1	251.5	126.1	252.6
126.2	271.6	126.2	262.6	126.2	251.4	126.2	252.7
126.3	271.5	126.3	262.6	126.3	251.4	126.3	252.7
126.4	271.5	126.4	262.6	126.4	251.3	126.4	252.7
126.5	271.5	126.5	262.6	126.5	251.3	126.5	252.7
126.6	271.6	126.6	262.6	126.6	251.3	126.6	252.7
126.7	271.5	126.7	262.6	126.7	251.3	126.7	252.7
126.8	271.5	126.8	262.6	126.8	251.3	126.8	252.7
126.9	271.5	126.9	262.6	126.9	251.3	126.9	252.6
127	271.5	127	262.6	127	251.3	127	252.7
127.1	271.5	127.1	262.6	127.1	251.3	127.1	252.7
127.2	271.5	127.2	262.6	127.2	251.3	127.2	252.7
127.3	271.5	127.3	262.6	127.3	251.3	127.3	252.7
127.4	271.5	127.4	262.6	127.4	251.3	127.4	252.7
127.5	271.5	127.5	262.5	127.5	251.3	127.5	252.7
127.6	271.5	127.6	262.5	127.6	251.3	127.6	252.6
127.7	271.5	127.7	262.5	127.7	251.3	127.7	252.7
127.8	271.5	127.8	262.5	127.8	251.3	127.8	252.7
127.9	271.5	127.9	262.5	127.9	251.3	127.9	252.6
128	271.5	128	262.5	128	251.3	128	252.7
128.1	271.5	128.1	262.5	128.1	251.3	128.1	252.7
128.2	271.5	128.2	262.5	128.2	251.3	128.2	252.7
128.3	271.5	128.3	262.5	128.3	251.3	128.3	252.7
128.4	271.5	128.4	262.5	128.4	251.3	128.4	252.7
128.5	271.5	128.5	262.5	128.5	251.3	128.5	252.7
128.6	271.5	128.6	262.5	128.6	251.3	128.6	252.7
128.7	271.5	128.7	262.5	128.7	251.3	128.7	252.7
128.8	271.5	128.8	262.5	128.8	251.3	128.8	252.7
128.9	271.5	128.9	262.5	128.9	251.3	128.9	252.7
129	271.5	129	262.5	129	251.3	129	252.6
129.1	271.5	129.1	262.5	129.1	251.3	129.1	252.7
129.2	271.5	129.2	262.5	129.2	251.3	129.2	252.7
129.3	271.5	129.3	262.5	129.3	251.3	129.3	252.7
129.4	271.5	129.4	262.5	129.4	251.3	129.4	252.7
129.5	271.5	129.5	262.5	129.5	251.3	129.5	252.7
129.6	271.6	129.6	262.5	129.6	251.3	129.6	252.7
129.7	271.5	129.7	262.5	129.7	251.3	129.7	252.6
129.8	271.6	129.8	262.5	129.8	251.3	129.8	252.6
129.9	271.6	129.9	262.5	129.9	251.3	129.9	252.6
130	271.5	130	262.5	130	251.3	130	252.6
130.1	271.6	130.1	262.5	130.1	251.3	130.1	252.6
130.2	271.6	130.2	262.5	130.2	251.3	130.2	252.6
130.3	271.6	130.3	262.5	130.3	251.3	130.3	252.6
130.4	271.6	130.4	262.5	130.4	251.3	130.4	252.6
130.5	271.6	130.5	262.5	130.5	251.3	130.5	252.6
130.6	271.6	130.6	262.5	130.6	251.3	130.6	252.6
130.7	271.6	130.7	262.5	130.7	251.3	130.7	252.6
130.8	271.6	130.8	262.5	130.8	251.3	130.8	252.6
130.9	271.6	130.9	262.5	130.9	251.3	130.9	252.6
131	271.6	131	262.5	131	251.3	131	252.6
131.1	271.6	131.1	262.5	131.1	251.3	131.1	252.6
131.2	271.6	131.2	262.5	131.2	251.3	131.2	252.6
131.3	271.5	131.3	262.5	131.3	251.3	131.3	252.6
131.4	271.5	131.4	262.5	131.4	251.3	131.4	252.6
131.5	271.5	131.5	262.5	131.5	251.3	131.5	252.6
131.6	271.6	131.6	262.5	131.6	251.3	131.6	252.6
131.7	271.6	131.7	262.5	131.7	251.3	131.7	252.6
131.8	271.6	131.8	262.5	131.8	251.3	131.8	252.6
131.9	271.6	131.9	262.5	131.9	251.3	131.9	252.6
132	271.6	132	262.5	132	251.3	132	252.6
132.1	271.6	132.1	262.5	132.1	251.3	132.1	252.6
132.2	271.6	132.2	262.5	132.2	251.3	132.2	252.6
132.3	271.6	132.3	262.5	132.3	251.3	132.3	252.6
132.4	271.6	132.4	262.5	132.4	251.4	132.4	252.6
132.5	271.6	132.5	262.4	132.5	251.4	132.5	252.6
132.6	271.6	132.6	262.5	132.6	251.4	132.6	252.6
132.7	271.6	132.7	262.4	132.7	251.4	132.7	252.6
132.8	271.6	132.8	262.4	132.8	251.4	132.8	252.6
132.9	271.6	132.9	262.5	132.9	251.4	132.9	252.6
133	271.6	133	262.4	133	251.4	133	252.6
133.1	271.5	133.1	262.5	133.1	251.4	133.1	252.6
133.2	271.5	133.2	262.5	133.2	251.4	133.2	252.6
133.3	271.5	133.3	262.4	133.3	251.4	133.3	252.6
133.4	271.5	133.4	262.4	133.4	251.4	133.4	252.6
133.5	271.5	133.5	262.5	133.5	251.4	133.5	252.6
133.6	271.5	133.6	262.5	133.6	251.4	133.6	252.6
133.7	271.6	133.7	262.4	133.7	251.4	133.7	252.6
133.8	271.5	133.8	262.5	133.8	251.4	133.8	252.6
133.9	271.6	133.9	262.4	133.9	251.4	133.9	252.6
134	271.6	134	262.4	134	251.4	134	252.6
134.1	271.6	134.1	262.4	134.1	251.4	134.1	252.6
134.2	271.6	134.2	262.4	134.2	251.4	134.2	252.6
134.3	271.6	134.3	262.4	134.3	251.4	134.3	252.6
134.4	271.6	134.4	262.4	134.4	251.4	134.4	252.6
134.5	271.6	134.5	262.4	134.5	251.4	134.5	252.6
134.6	271.6	134.6	262.4	134.6	251.4	134.6	252.6
134.7	271.6	134.7	262.4	134.7	251.4	134.7	252.6
134.8	271.6	134.8	262.4	134.8	251.4	134.8	252.6
134.9	271.6	134.9	262.4	134.9	251.4	134.9	252.6
135	271.6	135	262.4	135	251.4	135	252.6
135.1	271.6	135.1	262.4	135.1	251.5	135.1	252.6
135.2	271.6	135.2	262.4	135.2	251.5	135.2	252.6
135.3	271.6	135.3	262.4	135.3	251.5	135.3	252.6
135.4	271.6	135.4	262.4	135.4	251.5	135.4	252.6
135.5	271.6	135.5	262.4	135.5	251.5	135.5	252.6
135.6	271.5	135.6	262.4	135.6	251.5	135.6	252.6
135.7	271.6	135.7	262.4	135.7	251.5	135.7	252.6
135.8	271.6	135.8	262.4	135.8	251.5	135.8	252.6
135.9	271.6	135.9	262.4	135.9	251.5	135.9	252.6
136	271.6	136	262.4	136	251.5	136	252.6
136.1	271.6	136.1	262.4	136.1	251.5	136.1	252.6
136.2	271.6	136.2	262.4	136.2	251.5	136.2	252.6
136.3	271.6	136.3	262.4	136.3	251.5	136.3	252.6
136.4	271.6	136.4	262.4	136.4	251.5	136.4	252.6
136.5	271.6	136.5	262.4	136.5	251.5	136.5	252.6
136.6	271.6	136.6	262.4	136.6	251.5	136.6	252.6
136.7	271.7	136.7	262.4	136.7	251.5	136.7	252.6
136.8	271.7	136.8	262.4	136.8	251.5	136.8	252.6
136.9	271.6	136.9	262.4	136.9	251.5	136.9	252.6
137	271.6	137	262.4	137	251.6	137	252.6
137.1	271.7	137.1	262.4	137.1	251.6	137.1	252.6
137.2	271.6	137.2	262.4	137.2	251.6	137.2	252.6
137.3	271.7	137.3	262.4	137.3	251.6	137.3	252.6
137.4	271.7	137.4	262.4	137.4	251.6	137.4	252.6
137.5	271.7	137.5	262.4	137.5	251.6	137.5	252.6
137.6	271.7	137.6	262.4	137.6	251.6	137.6	252.6
137.7	271.7	137.7	262.3	137.7	251.6	137.7	252.6
137.8	271.7	137.8	262.3	137.8	251.6	137.8	252.6
137.9	271.7	137.9	262.3	137.9	251.6	137.9	252.6
138	271.7	138	262.3	138	251.6	138	252.6
138.1	271.7	138.1	262.3	138.1	251.6	138.1	252.6
138.2	271.7	138.2	262.3	138.2	251.6	138.2	252.6
138.3	271.7	138.3	262.3	138.3	251.6	138.3	252.6
138.4	271.6	138.4	262.3	138.4	251.7	138.4	252.6
138.5	271.6	138.5	262.3	138.5	251.6	138.5	252.6
138.6	271.6	138.6	262.3	138.6	251.6	138.6	252.6
138.7	271.6	138.7	262.3	138.7	251.6	138.7	252.6
138.8	271.6	138.8	262.3	138.8	251.6	138.8	252.6
138.9	271.6	138.9	262.3	138.9	251.6	138.9	252.6
139	271.6	139	262.3	139	251.6	139	252.6
139.1	271.6	139.1	262.3	139.1	251.6	139.1	252.6
139.2	271.6	139.2	262.3	139.2	251.6	139.2	252.6
139.3	271.6	139.3	262.3	139.3	251.6	139.3	252.6
139.4	271.6	139.4	262.3	139.4	251.6	139.4	252.6
139.5	271.6	139.5	262.3	139.5	251.6	139.5	252.6
139.6	271.6	139.6	262.3	139.6	251.6	139.6	252.6
139.7	271.6	139.7	262.3	139.7	251.6	139.7	252.5
139.8	271.6	139.8	262.3	139.8	251.6	139.8	252.5
139.9	271.6	139.9	262.3	139.9	251.6	139.9	252.5
140	271.6	140	262.3	140	251.6	140	252.5
140.1	271.6	140.1	262.3	140.1	251.6	140.1	252.5
140.2	271.6	140.2	262.3	140.2	251.6	140.2	252.5
140.3	271.6	140.3	262.3	140.3	251.6	140.3	252.5
140.4	271.6	140.4	262.3	140.4	251.6	140.4	252.5
140.5	271.6	140.5	262.3	140.5	251.6	140.5	252.5
140.6	271.6	140.6	262.3	140.6	251.6	140.6	252.5
140.7	271.6	140.7	262.3	140.7	251.6	140.7	252.5
140.8	271.6	140.8	262.3	140.8	251.6	140.8	252.5
140.9	271.6	140.9	262.3	140.9	251.6	140.9	252.5
141	271.6	141	262.3	141	251.6	141	252.5
141.1	271.6	141.1	262.3	141.1	251.6	141.1	252.5
141.2	271.6	141.2	262.3	141.2	251.6	141.2	252.5
141.3	271.6	141.3	262.3	141.3	251.6	141.3	252.5
141.4	271.6	141.4	262.3	141.4	251.6	141.4	252.5
141.5	271.6	141.5	262.3	141.5	251.6	141.5	252.5
141.6	271.6	141.6	262.3	141.6	251.6	141.6	252.5
141.7	271.6	141.7	262.3	141.7	251.6	141.7	252.5
141.8	271.6	141.8	262.3	141.8	251.6	141.8	252.5
141.9	271.6	141.9	262.3	141.9	251.6	141.9	252.5
142	271.6	142	262.3	142	251.6	142	252.5
142.1	271.6	142.1	262.3	142.1	251.6	142.1	252.5
142.2	271.6	142.2	262.3	142.2	251.6	142.2	252.5
142.3	271.6	142.3	262.3	142.3	251.6	142.3	252.5
142.4	271.5	142.4	262.3	142.4	251.6	142.4	252.5
142.5	271.6	142.5	262.3	142.5	251.6	142.5	252.5
142.6	271.6	142.6	262.3	142.6	251.6	142.6	252.5
142.7	271.7	142.7	262.2	142.7	251.6	142.7	252.5
142.8	271.7	142.8	262.2	142.8	251.6	142.8	252.5
142.9	271.7	142.9	262.2	142.9	251.6	142.9	252.5
143	271.7	143	262.2	143	251.6	143	252.5
143.1	271.7	143.1	262.2	143.1	251.6	143.1	252.5
143.2	271.7	143.2	262.2	143.2	251.6	143.2	252.5
143.3	271.7	143.3	262.2	143.3	251.6	143.3	252.5
143.4	271.7	143.4	262.2	143.4	251.6	143.4	252.5
143.5	271.7	143.5	262.2	143.5	251.6	143.5	252.5
143.6	271.7	143.6	262.2	143.6	251.6	143.6	252.5
143.7	271.6	143.7	262.2	143.7	251.6	143.7	252.5
143.8	271.6	143.8	262.2	143.8	251.6	143.8	252.5
143.9	271.6	143.9	262.2	143.9	251.6	143.9	252.5
144	271.6	144	262.2	144	251.6	144	252.5
144.1	271.6	144.1	262.2	144.1	251.6	144.1	252.5
144.2	271.6	144.2	262.2	144.2	251.6	144.2	252.5
144.3	271.6	144.3	262.2	144.3	251.6	144.3	252.5
144.4	271.6	144.4	262.2	144.4	251.6	144.4	252.5
144.5	271.6	144.5	262.1	144.5	251.6	144.5	252.5
144.6	271.6	144.6	262.1	144.6	251.6	144.6	252.5
144.7	271.6	144.7	262.1	144.7	251.6	144.7	252.5
144.8	271.6	144.8	262.1	144.8	251.6	144.8	252.5
144.9	271.6	144.9	262.1	144.9	251.6	144.9	252.5
145	271.6	145	262.1	145	251.6	145	252.5
145.1	271.6	145.1	262.1	145.1	251.6	145.1	252.5
145.2	271.6	145.2	262.1	145.2	251.6	145.2	252.5
145.3	271.6	145.3	262.1	145.3	251.6	145.3	252.5
145.4	271.6	145.4	262.1	145.4	251.6	145.4	252.5
145.5	271.6	145.5	262.1	145.5	251.6	145.5	252.5
145.6	271.6	145.6	262.1	145.6	251.6	145.6	252.5
145.7	271.6	145.7	262.1	145.7	251.6	145.7	252.5
145.8	271.6	145.8	262.1	145.8	251.6	145.8	252.5
145.9	271.6	145.9	262.1	145.9	251.6	145.9	252.5
146	271.6	146	262.1	146	251.6	146	252.5
146.1	271.6	146.1	262.1	146.1	251.6	146.1	252.5
146.2	271.6	146.2	262.1	146.2	251.6	146.2	252.5
146.3	271.6	146.3	262.1	146.3	251.6	146.3	252.5
146.4	271.6	146.4	262.1	146.4	251.6	146.4	252.5
146.5	271.6	146.5	262.1	146.5	251.6	146.5	252.5
146.6	271.6	146.6	262.1	146.6	251.6	146.6	252.5
146.7	271.6	146.7	262.1	146.7	251.6	146.7	252.5
146.8	271.7	146.8	262.1	146.8	251.6	146.8	252.5
146.9	271.7	146.9	262.1	146.9	251.6	146.9	252.5
147	271.7	147	262.1	147	251.6	147	252.5
147.1	271.7	147.1	262.1	147.1	251.6	147.1	252.5
147.2	271.7	147.2	262.1	147.2	251.6	147.2	252.5
147.3	271.7	147.3	262.1	147.3	251.6	147.3	252.5
147.4	271.7	147.4	262.1	147.4	251.6	147.4	252.5
147.5	271.7	147.5	262	147.5	251.6	147.5	252.5
147.6	271.7	147.6	262	147.6	251.6	147.6	252.5
147.7	271.7	147.7	262	147.7	251.6	147.7	252.4
147.8	271.7	147.8	262	147.8	251.6	147.8	252.4
147.9	271.7	147.9	262	147.9	251.6	147.9	252.4
148	271.6	148	262	148	251.6	148	252.4
148.1	271.6	148.1	262	148.1	251.6	148.1	252.4
148.2	271.7	148.2	262	148.2	251.6	148.2	252.4
148.3	271.6	148.3	262	148.3	251.6	148.3	252.4
148.4	271.6	148.4	262	148.4	251.6	148.4	252.4
148.5	271.6	148.5	262	148.5	251.7	148.5	252.4
148.6	271.6	148.6	262	148.6	251.6	148.6	252.4
148.7	271.7	148.7	262	148.7	251.6	148.7	252.4
148.8	271.7	148.8	262	148.8	251.6	148.8	252.4
148.9	271.7	148.9	262	148.9	251.6	148.9	252.4
149	271.7	149	262	149	251.7	149	252.4
[truncated: 1,510 more rows]

## Sheet: Fig.3c
pH		Na		K		Ca
[truncated: 216,495+ more rows]

## Sheet: Fig.3d
0.1	234
0.2	234
[truncated: 3,998 more rows]

## Sheet: Fig.3e
0.1	232.8
[truncated: 3,999 more rows]

[truncated: 25 more sheets: Fig.3f, Fig.3g, Fig.3h, Fig.3i, Fig.4b, Fig.4d, Fig.4e, Fig.5d, Fig.5e, Fig.5f, Fig.S8, Fig.S10, Fig.S11, Fig.S12, Fig.S13, Fig.S14, Fig.S15, Fig.S16, Fig.S17, Fig.S18 …]
